# Supplementary material for: Identification of a pleiotropic effect of ADIPOQ on cardiac dysfunction and Alzheimer’s disease based on genetic evidence and health care records
Source: Transl Psychiatry. 2022 Sep 16;12:389. doi: 10.1038/s41398-022-02144-0 (PMC9481623; doi:10.1038/s41398-022-02144-0)
Supplement: Supplementary file 3 — Supplementary Data 1 [file 41398_2022_2144_MOESM3_ESM.xlsx]

## Sheet: KORtraj_Detail
ID # of trajectory set by initial disease	ICD10 code of initla disease	ICD10 code of prior disease	name of prior disease	ICD10 code of posterior disease/death	name of posterior disease/death	number of transferred patient from prior disease	mean age of transferred patient from prior disease	edgeType (Dis_Dis:Disease to Disease, Dis_diedOut: Disease to death)
mergePATH:0	A09	A09	Diarrhoea and gastroenteritis of presumed infectious origin	B15	Acute hepatitis A	111	30.5856	Dis_Dis
mergePATH:0	A09	B17	Other acute viral hepatitis	B15	Acute hepatitis A	13	32.2308	Dis_Dis
mergePATH:0	A09	A09	Diarrhoea and gastroenteritis of presumed infectious origin	B17	Other acute viral hepatitis	152	35.1842	Dis_Dis
mergePATH:1	H65	H65	Nonsuppurative otitis media	H91	Other hearing loss	282	50.1238	Dis_Dis
mergePATH:1	H65	H65	Nonsuppurative otitis media	H93	Other disorders of ear, not elsewhere classified	446	56.7621	Dis_Dis
mergePATH:1	H65	H91	Other hearing loss	H93	Other disorders of ear, not elsewhere classified	39	57.7949	Dis_Dis
mergePATH:1	H65	K05	Gingivitis and periodontal diseases	K04	Diseases of pulp and periapical tissues	4	65.75	Dis_Dis
mergePATH:1	H65	H93	Other disorders of ear, not elsewhere classified	K05	Gingivitis and periodontal diseases	37	57.1716	Dis_Dis
mergePATH:1	H65	H93	Other disorders of ear, not elsewhere classified	L03	Cellulitis	3	59.6667	Dis_Dis
mergePATH:2	F00	F00	Dementia in Alzheimer's disease	F00_died	Dementia in Alzheimer's disease_died	36	85.2696	Dis_diedOut
mergePATH:2	F00	G21	Secondary parkinsonism	G21_died	Secondary parkinsonism_died	1	83	Dis_diedOut
mergePATH:2	F00	I95	Hypotension	I95_died	Hypotension_died	1	84	Dis_diedOut
mergePATH:2	F00	J80	Adult respiratory distress syndrome	J80_died	Adult respiratory distress syndrome_died	13	81.1538	Dis_diedOut
mergePATH:2	F00	N17	Acute renal failure	N17_died	Acute renal failure_died	24	82.4583	Dis_diedOut
mergePATH:2	F00	U23	NA	U23_died	NA	1	81	Dis_diedOut
mergePATH:2	F00	G21	Secondary parkinsonism	A41	Other septicaemia	2	78	Dis_Dis
mergePATH:2	F00	N18	Chronic renal failure	B02	Zoster [herpes zoster]	1	73	Dis_Dis
mergePATH:2	F00	F00	Dementia in Alzheimer's disease	B86	Scabies	124	80.4274	Dis_Dis
mergePATH:2	F00	F00	Dementia in Alzheimer's disease	G21	Secondary parkinsonism	108	75.6481	Dis_Dis
mergePATH:2	F00	N18	Chronic renal failure	G25	Other extrapyramidal and movement disorders	1	81	Dis_Dis
mergePATH:2	F00	N18	Chronic renal failure	G47	Sleep disorders	1	81	Dis_Dis
mergePATH:2	F00	N18	Chronic renal failure	H25	Senile cataract	1	79	Dis_Dis
mergePATH:2	F00	N18	Chronic renal failure	H35	Other retinal disorders	1	73	Dis_Dis
mergePATH:2	F00	N18	Chronic renal failure	I20	Angina pectoris	1	83	Dis_Dis
mergePATH:2	F00	N18	Chronic renal failure	I63	Cerebral infarction	1	72	Dis_Dis
mergePATH:2	F00	F00	Dementia in Alzheimer's disease	I95	Hypotension	33	78.1818	Dis_Dis
mergePATH:2	F00	N18	Chronic renal failure	J69	Pneumonitis due to solids and liquids	1	80	Dis_Dis
mergePATH:2	F00	F00	Dementia in Alzheimer's disease	J80	Adult respiratory distress syndrome	23	80.4348	Dis_Dis
mergePATH:2	F00	N18	Chronic renal failure	J81	Pulmonary oedema	1	80	Dis_Dis
mergePATH:2	F00	N18	Chronic renal failure	K59	Other functional intestinal disorders	1	79	Dis_Dis
mergePATH:2	F00	L50	Urticaria	L29	Pruritus	1	76	Dis_Dis
mergePATH:2	F00	U30	NA	L50	Urticaria	3	77	Dis_Dis
mergePATH:2	F00	F00	Dementia in Alzheimer's disease	N17	Acute renal failure	102	80.2353	Dis_Dis
mergePATH:2	F00	N17	Acute renal failure	N18	Chronic renal failure	8	79.125	Dis_Dis
mergePATH:2	F00	F00	Dementia in Alzheimer's disease	U23	NA	122	76.8525	Dis_Dis
mergePATH:2	F00	F00	Dementia in Alzheimer's disease	U24	NA	151	79.7152	Dis_Dis
mergePATH:2	F00	F00	Dementia in Alzheimer's disease	U30	NA	118	79.8559	Dis_Dis
mergePATH:3	J40	C22	Malignant neoplasm of liver and intrahepatic bile ducts	C22_died	Malignant neoplasm of liver and intrahepatic bile ducts_died	1	64	Dis_diedOut
mergePATH:3	J40	J40	Bronchitis, not specified as acute or chronic	J40_died	Bronchitis, not specified as acute or chronic_died	1	30	Dis_diedOut
mergePATH:3	J40	K75	Other inflammatory liver diseases	K75_died	Other inflammatory liver diseases_died	2	78.5	Dis_diedOut
mergePATH:3	J40	J40	Bronchitis, not specified as acute or chronic	A04	Other bacterial intestinal infections	670	47.5952	Dis_Dis
mergePATH:3	J40	M79	Other soft tissue disorders, not elsewhere classified	A09	Diarrhoea and gastroenteritis of presumed infectious origin	2	54.5	Dis_Dis
mergePATH:3	J40	K75	Other inflammatory liver diseases	C22	Malignant neoplasm of liver and intrahepatic bile ducts	3	65.6667	Dis_Dis
mergePATH:3	J40	K76	Other diseases of liver	E78	Disorders of lipoprotein metabolism and other lipidaemias	95	58.6842	Dis_Dis
mergePATH:3	J40	E78	Disorders of lipoprotein metabolism and other lipidaemias	H04	Disorders of lacrimal system	17	63.7059	Dis_Dis
mergePATH:3	J40	E78	Disorders of lipoprotein metabolism and other lipidaemias	J30	Vasomotor and allergic rhinitis	17	60.8824	Dis_Dis
mergePATH:3	J40	J30	Vasomotor and allergic rhinitis	J40	Bronchitis, not specified as acute or chronic	2	54.5	Dis_Dis
mergePATH:3	J40	A09	Diarrhoea and gastroenteritis of presumed infectious origin	K12	Stomatitis and related lesions	1	43	Dis_Dis
mergePATH:3	J40	J40	Bronchitis, not specified as acute or chronic	K75	Other inflammatory liver diseases	186	52.3871	Dis_Dis
mergePATH:3	J40	J40	Bronchitis, not specified as acute or chronic	K76	Other diseases of liver	993	54.1098	Dis_Dis
mergePATH:3	J40	A04	Other bacterial intestinal infections	L60	Nail disorders	6	41.1667	Dis_Dis
mergePATH:3	J40	E78	Disorders of lipoprotein metabolism and other lipidaemias	M79	Other soft tissue disorders, not elsewhere classified	17	63	Dis_Dis
mergePATH:3	J40	J40	Bronchitis, not specified as acute or chronic	N12	Tubulo-interstitial nephritis, not specified as acute or chronic	61	49.541	Dis_Dis
mergePATH:4	H35	C79	Secondary malignant neoplasm of other sites	C79_died	Secondary malignant neoplasm of other sites_died	1	68	Dis_diedOut
mergePATH:4	H35	J30	Vasomotor and allergic rhinitis	A04	Other bacterial intestinal infections	1	73	Dis_Dis
mergePATH:4	H35	J30	Vasomotor and allergic rhinitis	B08	Other viral infections characterized by skin and mucous membrane lesions, not elsewhere classified	1	1	Dis_Dis
mergePATH:4	H35	G58	Other mononeuropathies	C34	Malignant neoplasm of bronchus and lung	4	74.5	Dis_Dis
mergePATH:4	H35	C34	Malignant neoplasm of bronchus and lung	C79	Secondary malignant neoplasm of other sites	1	68	Dis_Dis
mergePATH:4	H35	H35	Other retinal disorders	G58	Other mononeuropathies	78	72.0641	Dis_Dis
mergePATH:4	H35	J30	Vasomotor and allergic rhinitis	H11	Other disorders of conjunctiva	1	68	Dis_Dis
mergePATH:4	H35	J30	Vasomotor and allergic rhinitis	H16	Keratitis	1	69	Dis_Dis
mergePATH:4	H35	H35	Other retinal disorders	H50	Other strabismus	50	47.1	Dis_Dis
mergePATH:4	H35	J30	Vasomotor and allergic rhinitis	J15	Bacterial pneumonia, not elsewhere classified	1	1	Dis_Dis
mergePATH:4	H35	J30	Vasomotor and allergic rhinitis	J18	Pneumonia, organism unspecified	1	1	Dis_Dis
mergePATH:4	H35	H50	Other strabismus	J30	Vasomotor and allergic rhinitis	6	39	Dis_Dis
mergePATH:4	H35	J30	Vasomotor and allergic rhinitis	J35	Chronic diseases of tonsils and adenoids	1	6	Dis_Dis
mergePATH:4	H35	J30	Vasomotor and allergic rhinitis	K59	Other functional intestinal disorders	1	73	Dis_Dis
mergePATH:4	H35	J30	Vasomotor and allergic rhinitis	L23	Allergic contact dermatitis	1	8	Dis_Dis
mergePATH:4	H35	H35	Other retinal disorders	L25	Unspecified contact dermatitis	200	66.0854	Dis_Dis
mergePATH:4	H35	L25	Unspecified contact dermatitis	L28	Lichen simplex chronicus and prurigo	4	61	Dis_Dis
mergePATH:4	H35	H35	Other retinal disorders	N21	Calculus of lower urinary tract	22	63.2727	Dis_Dis
mergePATH:5	K52	K56	Paralytic ileus and intestinal obstruction without hernia	K56_died	Paralytic ileus and intestinal obstruction without hernia_died	5	81.8	Dis_diedOut
mergePATH:5	K52	K81	Cholecystitis	K81_died	Cholecystitis_died	2	73.5	Dis_diedOut
mergePATH:5	K52	B17	Other acute viral hepatitis	B15	Acute hepatitis A	9	30.7778	Dis_Dis
mergePATH:5	K52	K52	Other noninfective gastroenteritis and colitis	B15	Acute hepatitis A	73	31.0959	Dis_Dis
mergePATH:5	K52	K52	Other noninfective gastroenteritis and colitis	B17	Other acute viral hepatitis	83	39.759	Dis_Dis
mergePATH:5	K52	K52	Other noninfective gastroenteritis and colitis	K56	Paralytic ileus and intestinal obstruction without hernia	551	47.572	Dis_Dis
mergePATH:5	K52	K52	Other noninfective gastroenteritis and colitis	K81	Cholecystitis	234	58.9402	Dis_Dis
mergePATH:5	K52	K56	Paralytic ileus and intestinal obstruction without hernia	K81	Cholecystitis	8	61	Dis_Dis
mergePATH:6	I21	I20	Angina pectoris	I20_died	Angina pectoris_died	16	71.75	Dis_diedOut
mergePATH:6	I21	I21	Acute myocardial infarction	I21_died	Acute myocardial infarction_died	173	78.5375	Dis_diedOut
mergePATH:6	I21	I25	Chronic ischaemic heart disease	I25_died	Chronic ischaemic heart disease_died	29	74.413	Dis_diedOut
mergePATH:6	I21	I50	Heart failure	I50_died	Heart failure_died	35	76.3714	Dis_diedOut
mergePATH:6	I21	K55	Vascular disorders of intestine	K55_died	Vascular disorders of intestine_died	3	79.6667	Dis_diedOut
mergePATH:6	I21	N17	Acute renal failure	N17_died	Acute renal failure_died	1	70	Dis_diedOut
mergePATH:6	I21	K04	Diseases of pulp and periapical tissues	A75	Typhus fever	2	76	Dis_Dis
mergePATH:6	I21	N18	Chronic renal failure	H36	Retinal disorders in diseases classified elsewhere	1	59	Dis_Dis
mergePATH:6	I21	N18	Chronic renal failure	H40	Glaucoma	1	58	Dis_Dis
mergePATH:6	I21	I21	Acute myocardial infarction	I20	Angina pectoris	1634	64.9119	Dis_Dis
mergePATH:6	I21	N18	Chronic renal failure	I21	Acute myocardial infarction	2	72.5	Dis_Dis
mergePATH:6	I21	I20	Angina pectoris	I25	Chronic ischaemic heart disease	362	64.1298	Dis_Dis
mergePATH:6	I21	I21	Acute myocardial infarction	I25	Chronic ischaemic heart disease	1385	64.5986	Dis_Dis
mergePATH:6	I21	I21	Acute myocardial infarction	I50	Heart failure	422	73.2038	Dis_Dis
mergePATH:6	I21	K05	Gingivitis and periodontal diseases	K04	Diseases of pulp and periapical tissues	23	63.9722	Dis_Dis
mergePATH:6	I21	I25	Chronic ischaemic heart disease	K05	Gingivitis and periodontal diseases	102	62.2592	Dis_Dis
mergePATH:6	I21	H36	Retinal disorders in diseases classified elsewhere	K25	Gastric ulcer	1	59	Dis_Dis
mergePATH:6	I21	N18	Chronic renal failure	K25	Gastric ulcer	1	59	Dis_Dis
mergePATH:6	I21	I21	Acute myocardial infarction	K55	Vascular disorders of intestine	13	73.8462	Dis_Dis
mergePATH:6	I21	H36	Retinal disorders in diseases classified elsewhere	N17	Acute renal failure	1	59	Dis_Dis
mergePATH:6	I21	I50	Heart failure	N17	Acute renal failure	8	73.25	Dis_Dis
mergePATH:6	I21	K25	Gastric ulcer	N17	Acute renal failure	1	59	Dis_Dis
mergePATH:6	I21	N17	Acute renal failure	N18	Chronic renal failure	2	72.5	Dis_Dis
mergePATH:7	H10	H10	Conjunctivitis	H11	Other disorders of conjunctiva	1838	60.8205	Dis_Dis
mergePATH:7	H10	H10	Conjunctivitis	H19	Disorders of sclera and cornea in diseases classified elsewhere	462	55.513	Dis_Dis
mergePATH:7	H10	H11	Other disorders of conjunctiva	H19	Disorders of sclera and cornea in diseases classified elsewhere	30	63.3	Dis_Dis
mergePATH:8	N30	C67	Malignant neoplasm of bladder	C67_died	Malignant neoplasm of bladder_died	7	79.8571	Dis_diedOut
mergePATH:8	N30	N30	Cystitis	N30_died	Cystitis_died	1	67	Dis_diedOut
mergePATH:8	N30	N31	Neuromuscular dysfunction of bladder, not elsewhere classified	N31_died	Neuromuscular dysfunction of bladder, not elsewhere classified_died	1	54	Dis_diedOut
mergePATH:8	N30	N32	Other disorders of bladder	N32_died	Other disorders of bladder_died	1	73	Dis_diedOut
mergePATH:8	N30	D30	Benign neoplasm of urinary organs	C64	Malignant neoplasm of kidney, except renal pelvis	2	64	Dis_Dis
mergePATH:8	N30	D30	Benign neoplasm of urinary organs	C67	Malignant neoplasm of bladder	16	60.8125	Dis_Dis
mergePATH:8	N30	N30	Cystitis	C67	Malignant neoplasm of bladder	164	68.8049	Dis_Dis
mergePATH:8	N30	N30	Cystitis	D27	Benign neoplasm of ovary	272	41.3199	Dis_Dis
mergePATH:8	N30	N20	Calculus of kidney and ureter	D30	Benign neoplasm of urinary organs	5	66	Dis_Dis
mergePATH:8	N30	N30	Cystitis	D30	Benign neoplasm of urinary organs	63	59	Dis_Dis
mergePATH:8	N30	F03	Unspecified dementia	F00	Dementia in Alzheimer's disease	2	73.5	Dis_Dis
mergePATH:8	N30	H81	Disorders of vestibular function	F03	Unspecified dementia	11	75.2727	Dis_Dis
mergePATH:8	N30	F00	Dementia in Alzheimer's disease	G21	Secondary parkinsonism	1	73	Dis_Dis
mergePATH:8	N30	N31	Neuromuscular dysfunction of bladder, not elsewhere classified	H81	Disorders of vestibular function	139	69.6763	Dis_Dis
mergePATH:8	N30	F00	Dementia in Alzheimer's disease	J18	Pneumonia, organism unspecified	1	73	Dis_Dis
mergePATH:8	N30	K29	Gastritis and duodenitis	J30	Vasomotor and allergic rhinitis	5	66	Dis_Dis
mergePATH:8	N30	J30	Vasomotor and allergic rhinitis	J31	Chronic rhinitis, nasopharyngitis and pharyngitis	1	68	Dis_Dis
mergePATH:8	N30	N30	Cystitis	K20	Oesophagitis	49	58.6735	Dis_Dis
mergePATH:8	N30	K29	Gastritis and duodenitis	K21	Gastro-oesophageal reflux disease	5	67.2	Dis_Dis
mergePATH:8	N30	C67	Malignant neoplasm of bladder	K29	Gastritis and duodenitis	42	66	Dis_Dis
mergePATH:8	N30	K21	Gastro-oesophageal reflux disease	M79	Other soft tissue disorders, not elsewhere classified	1	66	Dis_Dis
mergePATH:8	N30	N30	Cystitis	N20	Calculus of kidney and ureter	543	54.7864	Dis_Dis
mergePATH:8	N30	J30	Vasomotor and allergic rhinitis	N30	Cystitis	1	67	Dis_Dis
mergePATH:8	N30	K21	Gastro-oesophageal reflux disease	N30	Cystitis	5	67.4	Dis_Dis
mergePATH:8	N30	K29	Gastritis and duodenitis	N30	Cystitis	42	65.8333	Dis_Dis
mergePATH:8	N30	N30	Cystitis	N31	Neuromuscular dysfunction of bladder, not elsewhere classified	1594	64.3049	Dis_Dis
mergePATH:8	N30	N30	Cystitis	N32	Other disorders of bladder	318	62.5126	Dis_Dis
mergePATH:8	N30	N30	Cystitis	N36	Other disorders of urethra	49	61.7347	Dis_Dis
mergePATH:8	N30	D27	Benign neoplasm of ovary	N80	Endometriosis	45	35.1333	Dis_Dis
mergePATH:9	M65	M65	Synovitis and tenosynovitis	M65_died	Synovitis and tenosynovitis_died	3	56.5	Dis_diedOut
mergePATH:9	M65	N93	Other abnormal uterine and vaginal bleeding	D25	Leiomyoma of uterus	23	45.7391	Dis_Dis
mergePATH:9	M65	H81	Disorders of vestibular function	G43	Migraine	96	59.3403	Dis_Dis
mergePATH:9	M65	D25	Leiomyoma of uterus	H11	Other disorders of conjunctiva	1	70	Dis_Dis
mergePATH:9	M65	M19	Other arthrosis	H81	Disorders of vestibular function	97	63.4536	Dis_Dis
mergePATH:9	M65	M65	Synovitis and tenosynovitis	H81	Disorders of vestibular function	1164	59.5241	Dis_Dis
mergePATH:9	M65	L03	Cellulitis	I85	Oesophageal varices	2	68	Dis_Dis
mergePATH:9	M65	G43	Migraine	L03	Cellulitis	8	63.0833	Dis_Dis
mergePATH:9	M65	M65	Synovitis and tenosynovitis	M19	Other arthrosis	1563	59.3461	Dis_Dis
mergePATH:9	M65	L03	Cellulitis	M86	Osteomyelitis	1	61	Dis_Dis
mergePATH:9	M65	D25	Leiomyoma of uterus	N80	Endometriosis	1	44	Dis_Dis
mergePATH:9	M65	M65	Synovitis and tenosynovitis	N93	Other abnormal uterine and vaginal bleeding	273	42.7179	Dis_Dis
mergePATH:9	M65	D25	Leiomyoma of uterus	N95	Menopausal and other perimenopausal disorders	1	44	Dis_Dis
mergePATH:10	I84	C20	Malignant neoplasm of rectum	C20_died	Malignant neoplasm of rectum_died	9	66.5556	Dis_diedOut
mergePATH:10	I84	C21	Malignant neoplasm of anus and anal canal	C21_died	Malignant neoplasm of anus and anal canal_died	2	71.5	Dis_diedOut
mergePATH:10	I84	K60	Fissure and fistula of anal and rectal regions	K60_died	Fissure and fistula of anal and rectal regions_died	1	43	Dis_diedOut
mergePATH:10	I84	M79	Other soft tissue disorders, not elsewhere classified	A09	Diarrhoea and gastroenteritis of presumed infectious origin	1	54	Dis_Dis
mergePATH:10	I84	K60	Fissure and fistula of anal and rectal regions	A18	Tuberculosis of other organs	5	44.25	Dis_Dis
mergePATH:10	I84	C20	Malignant neoplasm of rectum	B02	Zoster [herpes zoster]	3	66.3333	Dis_Dis
mergePATH:10	I84	L24	Irritant contact dermatitis	B30	Viral conjunctivitis	5	49	Dis_Dis
mergePATH:10	I84	I84	Haemorrhoids	C20	Malignant neoplasm of rectum	159	64.3711	Dis_Dis
mergePATH:10	I84	I84	Haemorrhoids	C21	Malignant neoplasm of anus and anal canal	14	66.4286	Dis_Dis
mergePATH:10	I84	C20	Malignant neoplasm of rectum	C78	Secondary malignant neoplasm of respiratory and digestive organs	3	58.6667	Dis_Dis
mergePATH:10	I84	K51	Ulcerative colitis	H04	Disorders of lacrimal system	7	52.2857	Dis_Dis
mergePATH:10	I84	H04	Disorders of lacrimal system	H16	Keratitis	1	50	Dis_Dis
mergePATH:10	I84	B02	Zoster [herpes zoster]	H19	Disorders of sclera and cornea in diseases classified elsewhere	1	74	Dis_Dis
mergePATH:10	I84	H04	Disorders of lacrimal system	I84	Haemorrhoids	7	52.2857	Dis_Dis
mergePATH:10	I84	H04	Disorders of lacrimal system	K05	Gingivitis and periodontal diseases	1	60	Dis_Dis
mergePATH:10	I84	A09	Diarrhoea and gastroenteritis of presumed infectious origin	K51	Ulcerative colitis	1	53	Dis_Dis
mergePATH:10	I84	I84	Haemorrhoids	K51	Ulcerative colitis	91	47.967	Dis_Dis
mergePATH:10	I84	H04	Disorders of lacrimal system	K59	Other functional intestinal disorders	1	47	Dis_Dis
mergePATH:10	I84	I84	Haemorrhoids	K60	Fissure and fistula of anal and rectal regions	1458	41.4067	Dis_Dis
mergePATH:10	I84	K61	Abscess of anal and rectal regions	K60	Fissure and fistula of anal and rectal regions	68	41.3971	Dis_Dis
mergePATH:10	I84	I84	Haemorrhoids	K61	Abscess of anal and rectal regions	293	43.3311	Dis_Dis
mergePATH:10	I84	I84	Haemorrhoids	L24	Irritant contact dermatitis	591	47.9662	Dis_Dis
mergePATH:10	I84	I84	Haemorrhoids	L29	Pruritus	463	49.2549	Dis_Dis
mergePATH:10	I84	H04	Disorders of lacrimal system	M79	Other soft tissue disorders, not elsewhere classified	1	53	Dis_Dis
mergePATH:10	I84	H04	Disorders of lacrimal system	N30	Cystitis	1	55	Dis_Dis
mergePATH:10	I84	L29	Pruritus	U28	NA	1	54	Dis_Dis
mergePATH:11	M81	A41	Other septicaemia	A41_died	Other septicaemia_died	1	85	Dis_diedOut
mergePATH:11	M81	I62	Other nontraumatic intracranial haemorrhage	I62_died	Other nontraumatic intracranial haemorrhage_died	10	72.4	Dis_diedOut
mergePATH:11	M81	J18	Pneumonia, organism unspecified	J18_died	Pneumonia, organism unspecified_died	1	77	Dis_diedOut
mergePATH:11	M81	J18	Pneumonia, organism unspecified	A41	Other septicaemia	1	85	Dis_Dis
mergePATH:11	M81	J18	Pneumonia, organism unspecified	B90	Sequelae of tuberculosis	2	80.5	Dis_Dis
mergePATH:11	M81	M81	Osteoporosis without pathological fracture	D50	Iron deficiency anaemia	226	69.7743	Dis_Dis
mergePATH:11	M81	M81	Osteoporosis without pathological fracture	I62	Other nontraumatic intracranial haemorrhage	36	73.0556	Dis_Dis
mergePATH:11	M81	J18	Pneumonia, organism unspecified	J15	Bacterial pneumonia, not elsewhere classified	1	81	Dis_Dis
mergePATH:11	M81	D50	Iron deficiency anaemia	J18	Pneumonia, organism unspecified	16	72.8125	Dis_Dis
mergePATH:11	M81	I62	Other nontraumatic intracranial haemorrhage	J18	Pneumonia, organism unspecified	3	72.6667	Dis_Dis
mergePATH:11	M81	J18	Pneumonia, organism unspecified	J46	Status asthmaticus	2	67.5	Dis_Dis
mergePATH:11	M81	J18	Pneumonia, organism unspecified	J47	Bronchiectasis	1	55	Dis_Dis
mergePATH:11	M81	J18	Pneumonia, organism unspecified	J85	Abscess of lung and mediastinum	1	47	Dis_Dis
mergePATH:12	J22	I67	Other cerebrovascular diseases	B35	Dermatophytosis	1	55	Dis_Dis
mergePATH:12	J22	J22	Unspecified acute lower respiratory infection	G44	Other headache syndromes	403	54.2159	Dis_Dis
mergePATH:12	J22	G44	Other headache syndromes	I67	Other cerebrovascular diseases	17	63.7647	Dis_Dis
mergePATH:13	G81	G81	Hemiplegia	G81_died	Hemiplegia_died	10	79.2778	Dis_diedOut
mergePATH:13	G81	I69	Sequelae of cerebrovascular disease	I69_died	Sequelae of cerebrovascular disease_died	14	73.2143	Dis_diedOut
mergePATH:13	G81	G81	Hemiplegia	I69	Sequelae of cerebrovascular disease	1374	64.9913	Dis_Dis
mergePATH:13	G81	G81	Hemiplegia	U23	NA	257	64.3152	Dis_Dis
mergePATH:13	G81	I69	Sequelae of cerebrovascular disease	U23	NA	110	63.4273	Dis_Dis
mergePATH:14	J42	C34	Malignant neoplasm of bronchus and lung	C34_died	Malignant neoplasm of bronchus and lung_died	2	67.5	Dis_diedOut
mergePATH:14	J42	J90	Pleural effusion, not elsewhere classified	J90_died	Pleural effusion, not elsewhere classified_died	1	74	Dis_diedOut
mergePATH:14	J42	J90	Pleural effusion, not elsewhere classified	C34	Malignant neoplasm of bronchus and lung	5	73	Dis_Dis
mergePATH:14	J42	J42	Unspecified chronic bronchitis	J90	Pleural effusion, not elsewhere classified	33	71.303	Dis_Dis
mergePATH:15	H81	C71	Malignant neoplasm of brain	C71_died	Malignant neoplasm of brain_died	8	66.75	Dis_diedOut
mergePATH:15	H81	K83	Other diseases of biliary tract	K83_died	Other diseases of biliary tract_died	2	68.5	Dis_diedOut
mergePATH:15	H81	H81	Disorders of vestibular function	C71	Malignant neoplasm of brain	38	59.7632	Dis_Dis
mergePATH:15	H81	H81	Disorders of vestibular function	K83	Other diseases of biliary tract	71	68.1408	Dis_Dis
mergePATH:16	B08	B08	Other viral infections characterized by skin and mucous membrane lesions, not elsewhere classified	G03	Meningitis due to other and unspecified causes	59	3.71186	Dis_Dis
mergePATH:16	B08	B08	Other viral infections characterized by skin and mucous membrane lesions, not elsewhere classified	M30	Polyarteritis nodosa and related conditions	58	2.17241	Dis_Dis
mergePATH:17	K76	D72	Other disorders of white blood cells	C92	Myeloid leukaemia	1	28	Dis_Dis
mergePATH:17	K76	K76	Other diseases of liver	D72	Other disorders of white blood cells	14	51.8571	Dis_Dis
mergePATH:17	K76	K76	Other diseases of liver	E78	Disorders of lipoprotein metabolism and other lipidaemias	1285	56.5992	Dis_Dis
mergePATH:17	K76	K76	Other diseases of liver	I47	Paroxysmal tachycardia	46	55.4348	Dis_Dis
mergePATH:17	K76	L50	Urticaria	J15	Bacterial pneumonia, not elsewhere classified	2	52	Dis_Dis
mergePATH:17	K76	K76	Other diseases of liver	K82	Other diseases of gallbladder	51	53.4902	Dis_Dis
mergePATH:17	K76	L50	Urticaria	L29	Pruritus	2	65.5	Dis_Dis
mergePATH:17	K76	M79	Other soft tissue disorders, not elsewhere classified	L50	Urticaria	25	61.12	Dis_Dis
mergePATH:17	K76	E78	Disorders of lipoprotein metabolism and other lipidaemias	M79	Other soft tissue disorders, not elsewhere classified	189	59.7619	Dis_Dis
mergePATH:18	A08	A08	Viral and other specified intestinal infections	A04	Other bacterial intestinal infections	274	23.4828	Dis_Dis
mergePATH:18	A08	A08	Viral and other specified intestinal infections	B01	Varicella [chickenpox]	151	4.63444	Dis_Dis
mergePATH:18	A08	A08	Viral and other specified intestinal infections	J12	Viral pneumonia, not elsewhere classified	86	4.86786	Dis_Dis
mergePATH:18	A08	B01	Varicella [chickenpox]	J15	Bacterial pneumonia, not elsewhere classified	15	4.2	Dis_Dis
mergePATH:18	A08	J18	Pneumonia, organism unspecified	J15	Bacterial pneumonia, not elsewhere classified	27	2.66786	Dis_Dis
mergePATH:18	A08	L04	Acute lymphadenitis	J18	Pneumonia, organism unspecified	54	8.46111	Dis_Dis
mergePATH:18	A08	L20	Atopic dermatitis	J18	Pneumonia, organism unspecified	179	2.62118	Dis_Dis
mergePATH:18	A08	A08	Viral and other specified intestinal infections	K35	Acute appendicitis	172	23.9012	Dis_Dis
mergePATH:18	A08	K35	Acute appendicitis	K36	Other appendicitis	2	14.5	Dis_Dis
mergePATH:18	A08	A08	Viral and other specified intestinal infections	L04	Acute lymphadenitis	221	18.2751	Dis_Dis
mergePATH:18	A08	A08	Viral and other specified intestinal infections	L20	Atopic dermatitis	452	5.29695	Dis_Dis
mergePATH:18	A08	A04	Other bacterial intestinal infections	L60	Nail disorders	2	38.5	Dis_Dis
mergePATH:18	A08	A08	Viral and other specified intestinal infections	L74	Eccrine sweat disorders	35	3.58182	Dis_Dis
mergePATH:19	K58	K56	Paralytic ileus and intestinal obstruction without hernia	K56_died	Paralytic ileus and intestinal obstruction without hernia_died	4	81	Dis_diedOut
mergePATH:19	K58	K58	Irritable bowel syndrome	K58_died	Irritable bowel syndrome_died	1	74	Dis_diedOut
mergePATH:19	K58	K58	Irritable bowel syndrome	K56	Paralytic ileus and intestinal obstruction without hernia	498	57.7829	Dis_Dis
mergePATH:19	K58	K56	Paralytic ileus and intestinal obstruction without hernia	K81	Cholecystitis	7	63.2857	Dis_Dis
mergePATH:19	K58	K58	Irritable bowel syndrome	K81	Cholecystitis	218	61.4725	Dis_Dis
mergePATH:20	M19	M19	Other arthrosis	D50	Iron deficiency anaemia	183	65.4699	Dis_Dis
mergePATH:20	M19	H81	Disorders of vestibular function	G43	Migraine	73	65.2192	Dis_Dis
mergePATH:20	M19	M19	Other arthrosis	H81	Disorders of vestibular function	1175	66.3081	Dis_Dis
mergePATH:20	M19	L03	Cellulitis	I85	Oesophageal varices	1	68	Dis_Dis
mergePATH:20	M19	J18	Pneumonia, organism unspecified	J15	Bacterial pneumonia, not elsewhere classified	2	50	Dis_Dis
mergePATH:20	M19	D50	Iron deficiency anaemia	J18	Pneumonia, organism unspecified	13	62.9231	Dis_Dis
mergePATH:20	M19	G43	Migraine	L03	Cellulitis	5	63.2	Dis_Dis
mergePATH:21	E10	E10	Insulin-dependent diabetes mellitus	E10_died	Insulin-dependent diabetes mellitus_died	7	66.375	Dis_diedOut
mergePATH:21	E10	M54	Dorsalgia	M54_died	Dorsalgia_died	1	69	Dis_diedOut
mergePATH:21	E10	N17	Acute renal failure	N17_died	Acute renal failure_died	6	66.5	Dis_diedOut
mergePATH:21	E10	N18	Chronic renal failure	N18_died	Chronic renal failure_died	1	74	Dis_diedOut
mergePATH:21	E10	J00	Acute nasopharyngitis [common cold]	A09	Diarrhoea and gastroenteritis of presumed infectious origin	1	58	Dis_Dis
mergePATH:21	E10	J02	Acute pharyngitis	A09	Diarrhoea and gastroenteritis of presumed infectious origin	1	58	Dis_Dis
mergePATH:21	E10	K29	Gastritis and duodenitis	A09	Diarrhoea and gastroenteritis of presumed infectious origin	1	58	Dis_Dis
mergePATH:21	E10	M79	Other soft tissue disorders, not elsewhere classified	A09	Diarrhoea and gastroenteritis of presumed infectious origin	4	64.8333	Dis_Dis
mergePATH:21	E10	G63	Polyneuropathy in diseases classified elsewhere	A41	Other septicaemia	3	50.6667	Dis_Dis
mergePATH:21	E10	J00	Acute nasopharyngitis [common cold]	B37	Candidiasis	1	58	Dis_Dis
mergePATH:21	E10	J02	Acute pharyngitis	B37	Candidiasis	1	58	Dis_Dis
mergePATH:21	E10	J30	Vasomotor and allergic rhinitis	B37	Candidiasis	1	58	Dis_Dis
mergePATH:21	E10	K29	Gastritis and duodenitis	B37	Candidiasis	1	58	Dis_Dis
mergePATH:21	E10	M54	Dorsalgia	B37	Candidiasis	1	58	Dis_Dis
mergePATH:21	E10	J00	Acute nasopharyngitis [common cold]	G44	Other headache syndromes	1	58	Dis_Dis
mergePATH:21	E10	K29	Gastritis and duodenitis	G44	Other headache syndromes	1	58	Dis_Dis
mergePATH:21	E10	M54	Dorsalgia	G44	Other headache syndromes	1	58	Dis_Dis
mergePATH:21	E10	E10	Insulin-dependent diabetes mellitus	G63	Polyneuropathy in diseases classified elsewhere	286	59.5594	Dis_Dis
mergePATH:21	E10	E10	Insulin-dependent diabetes mellitus	H25	Senile cataract	626	68.3674	Dis_Dis
mergePATH:21	E10	K29	Gastritis and duodenitis	H26	Other cataract	1	58	Dis_Dis
mergePATH:21	E10	M47	Spondylosis	H26	Other cataract	1	58	Dis_Dis
mergePATH:21	E10	M54	Dorsalgia	H26	Other cataract	1	58	Dis_Dis
mergePATH:21	E10	E10	Insulin-dependent diabetes mellitus	H36	Retinal disorders in diseases classified elsewhere	1149	59.8024	Dis_Dis
mergePATH:21	E10	N18	Chronic renal failure	H36	Retinal disorders in diseases classified elsewhere	8	57.125	Dis_Dis
mergePATH:21	E10	M54	Dorsalgia	J00	Acute nasopharyngitis [common cold]	1	58	Dis_Dis
mergePATH:21	E10	J00	Acute nasopharyngitis [common cold]	J02	Acute pharyngitis	1	58	Dis_Dis
mergePATH:21	E10	J00	Acute nasopharyngitis [common cold]	J30	Vasomotor and allergic rhinitis	1	58	Dis_Dis
mergePATH:21	E10	J02	Acute pharyngitis	J30	Vasomotor and allergic rhinitis	1	58	Dis_Dis
mergePATH:21	E10	K29	Gastritis and duodenitis	J30	Vasomotor and allergic rhinitis	1	58	Dis_Dis
mergePATH:21	E10	K05	Gingivitis and periodontal diseases	K04	Diseases of pulp and periapical tissues	3	59.6667	Dis_Dis
mergePATH:21	E10	L21	Seborrhoeic dermatitis	K05	Gingivitis and periodontal diseases	13	57.2308	Dis_Dis
mergePATH:21	E10	K29	Gastritis and duodenitis	K21	Gastro-oesophageal reflux disease	28	71.4286	Dis_Dis
mergePATH:21	E10	H25	Senile cataract	K29	Gastritis and duodenitis	113	70.1947	Dis_Dis
mergePATH:21	E10	M54	Dorsalgia	K29	Gastritis and duodenitis	1	58	Dis_Dis
mergePATH:21	E10	A09	Diarrhoea and gastroenteritis of presumed infectious origin	K56	Paralytic ileus and intestinal obstruction without hernia	1	59	Dis_Dis
mergePATH:21	E10	J00	Acute nasopharyngitis [common cold]	K56	Paralytic ileus and intestinal obstruction without hernia	1	59	Dis_Dis
mergePATH:21	E10	J02	Acute pharyngitis	K56	Paralytic ileus and intestinal obstruction without hernia	1	59	Dis_Dis
mergePATH:21	E10	J30	Vasomotor and allergic rhinitis	K56	Paralytic ileus and intestinal obstruction without hernia	1	59	Dis_Dis
mergePATH:21	E10	K29	Gastritis and duodenitis	K56	Paralytic ileus and intestinal obstruction without hernia	1	59	Dis_Dis
mergePATH:21	E10	K58	Irritable bowel syndrome	K56	Paralytic ileus and intestinal obstruction without hernia	1	59	Dis_Dis
mergePATH:21	E10	M47	Spondylosis	K56	Paralytic ileus and intestinal obstruction without hernia	1	59	Dis_Dis
mergePATH:21	E10	M54	Dorsalgia	K56	Paralytic ileus and intestinal obstruction without hernia	1	59	Dis_Dis
mergePATH:21	E10	J00	Acute nasopharyngitis [common cold]	K58	Irritable bowel syndrome	1	59	Dis_Dis
mergePATH:21	E10	K29	Gastritis and duodenitis	K58	Irritable bowel syndrome	1	59	Dis_Dis
mergePATH:21	E10	M54	Dorsalgia	K58	Irritable bowel syndrome	1	59	Dis_Dis
mergePATH:21	E10	N30	Cystitis	K59	Other functional intestinal disorders	1	66	Dis_Dis
mergePATH:21	E10	E10	Insulin-dependent diabetes mellitus	L21	Seborrhoeic dermatitis	153	61.1699	Dis_Dis
mergePATH:21	E10	H36	Retinal disorders in diseases classified elsewhere	L23	Allergic contact dermatitis	2	57	Dis_Dis
mergePATH:21	E10	J00	Acute nasopharyngitis [common cold]	L23	Allergic contact dermatitis	1	58	Dis_Dis
mergePATH:21	E10	J02	Acute pharyngitis	L23	Allergic contact dermatitis	1	58	Dis_Dis
mergePATH:21	E10	J30	Vasomotor and allergic rhinitis	L23	Allergic contact dermatitis	1	58	Dis_Dis
mergePATH:21	E10	K29	Gastritis and duodenitis	L23	Allergic contact dermatitis	1	58	Dis_Dis
mergePATH:21	E10	M47	Spondylosis	L23	Allergic contact dermatitis	1	58	Dis_Dis
mergePATH:21	E10	M54	Dorsalgia	L23	Allergic contact dermatitis	1	58	Dis_Dis
mergePATH:21	E10	M79	Other soft tissue disorders, not elsewhere classified	L50	Urticaria	2	72	Dis_Dis
mergePATH:21	E10	M54	Dorsalgia	M47	Spondylosis	1	58	Dis_Dis
mergePATH:21	E10	M54	Dorsalgia	M48	Other spondylopathies	72	68.0972	Dis_Dis
mergePATH:21	E10	H36	Retinal disorders in diseases classified elsewhere	M54	Dorsalgia	240	61.3808	Dis_Dis
mergePATH:21	E10	J02	Acute pharyngitis	M65	Synovitis and tenosynovitis	1	58	Dis_Dis
mergePATH:21	E10	M54	Dorsalgia	M65	Synovitis and tenosynovitis	1	58	Dis_Dis
mergePATH:21	E10	H36	Retinal disorders in diseases classified elsewhere	M79	Other soft tissue disorders, not elsewhere classified	2	58.5	Dis_Dis
mergePATH:21	E10	J00	Acute nasopharyngitis [common cold]	M79	Other soft tissue disorders, not elsewhere classified	1	59	Dis_Dis
mergePATH:21	E10	J02	Acute pharyngitis	M79	Other soft tissue disorders, not elsewhere classified	1	59	Dis_Dis
mergePATH:21	E10	K21	Gastro-oesophageal reflux disease	M79	Other soft tissue disorders, not elsewhere classified	7	74.2857	Dis_Dis
mergePATH:21	E10	K29	Gastritis and duodenitis	M79	Other soft tissue disorders, not elsewhere classified	1	59	Dis_Dis
mergePATH:21	E10	M48	Other spondylopathies	M79	Other soft tissue disorders, not elsewhere classified	19	69	Dis_Dis
mergePATH:21	E10	M54	Dorsalgia	M79	Other soft tissue disorders, not elsewhere classified	1	59	Dis_Dis
mergePATH:21	E10	A09	Diarrhoea and gastroenteritis of presumed infectious origin	N17	Acute renal failure	1	58	Dis_Dis
mergePATH:21	E10	E10	Insulin-dependent diabetes mellitus	N17	Acute renal failure	61	64.2787	Dis_Dis
mergePATH:21	E10	H36	Retinal disorders in diseases classified elsewhere	N17	Acute renal failure	8	57.125	Dis_Dis
mergePATH:21	E10	K58	Irritable bowel syndrome	N17	Acute renal failure	1	58	Dis_Dis
mergePATH:21	E10	M47	Spondylosis	N17	Acute renal failure	1	58	Dis_Dis
mergePATH:21	E10	N17	Acute renal failure	N18	Chronic renal failure	21	64.8095	Dis_Dis
mergePATH:21	E10	J00	Acute nasopharyngitis [common cold]	N30	Cystitis	1	59	Dis_Dis
mergePATH:21	E10	J02	Acute pharyngitis	N30	Cystitis	1	59	Dis_Dis
mergePATH:21	E10	J30	Vasomotor and allergic rhinitis	N30	Cystitis	1	59	Dis_Dis
mergePATH:21	E10	K29	Gastritis and duodenitis	N30	Cystitis	1	59	Dis_Dis
mergePATH:21	E10	M47	Spondylosis	N30	Cystitis	1	59	Dis_Dis
mergePATH:21	E10	M54	Dorsalgia	N30	Cystitis	1	59	Dis_Dis
mergePATH:21	E10	M65	Synovitis and tenosynovitis	N30	Cystitis	1	59	Dis_Dis
mergePATH:21	E10	M79	Other soft tissue disorders, not elsewhere classified	N30	Cystitis	6	64.4	Dis_Dis
mergePATH:21	E10	N30	Cystitis	N31	Neuromuscular dysfunction of bladder, not elsewhere classified	1	78	Dis_Dis
mergePATH:21	E10	J00	Acute nasopharyngitis [common cold]	N39	Other disorders of urinary system	1	58	Dis_Dis
mergePATH:21	E10	J02	Acute pharyngitis	N39	Other disorders of urinary system	1	58	Dis_Dis
mergePATH:21	E10	K29	Gastritis and duodenitis	N39	Other disorders of urinary system	1	58	Dis_Dis
mergePATH:21	E10	M47	Spondylosis	N39	Other disorders of urinary system	1	58	Dis_Dis
mergePATH:21	E10	M54	Dorsalgia	N39	Other disorders of urinary system	1	58	Dis_Dis
mergePATH:22	J31	J31	Chronic rhinitis, nasopharyngitis and pharyngitis	A60	Anogenital herpesviral [herpes simplex] infection	75	48.6933	Dis_Dis
mergePATH:22	J31	J31	Chronic rhinitis, nasopharyngitis and pharyngitis	B01	Varicella [chickenpox]	113	8.41504	Dis_Dis
mergePATH:22	J31	J31	Chronic rhinitis, nasopharyngitis and pharyngitis	E86	Volume depletion	62	25.6774	Dis_Dis
mergePATH:22	J31	B01	Varicella [chickenpox]	J15	Bacterial pneumonia, not elsewhere classified	15	5	Dis_Dis
mergePATH:22	J31	J18	Pneumonia, organism unspecified	J15	Bacterial pneumonia, not elsewhere classified	18	17.1111	Dis_Dis
mergePATH:22	J31	J41	Simple and mucopurulent chronic bronchitis	J18	Pneumonia, organism unspecified	94	23.4362	Dis_Dis
mergePATH:22	J31	J31	Chronic rhinitis, nasopharyngitis and pharyngitis	J37	Chronic laryngitis and laryngotracheitis	724	47.5055	Dis_Dis
mergePATH:22	J31	J31	Chronic rhinitis, nasopharyngitis and pharyngitis	J41	Simple and mucopurulent chronic bronchitis	620	42.309	Dis_Dis
mergePATH:22	J31	M76	Enthesopathies of lower limb, excluding foot	M23	Internal derangement of knee	7	55.4286	Dis_Dis
mergePATH:22	J31	J31	Chronic rhinitis, nasopharyngitis and pharyngitis	M76	Enthesopathies of lower limb, excluding foot	129	43.8915	Dis_Dis
mergePATH:22	J31	J37	Chronic laryngitis and laryngotracheitis	N10	Acute tubulo-interstitial nephritis	13	50.6923	Dis_Dis
mergePATH:23	K05	K05	Gingivitis and periodontal diseases	K01	Embedded and impacted teeth	434	37.894	Dis_Dis
mergePATH:23	K05	K01	Embedded and impacted teeth	K04	Diseases of pulp and periapical tissues	82	40.1707	Dis_Dis
mergePATH:23	K05	K05	Gingivitis and periodontal diseases	K06	Other disorders of gingiva and edentulous alveolar ridge	78	56.6795	Dis_Dis
mergePATH:23	K05	K05	Gingivitis and periodontal diseases	K07	Dentofacial anomalies [including malocclusion]	307	53.3453	Dis_Dis
mergePATH:23	K05	K05	Gingivitis and periodontal diseases	K10	Other diseases of jaws	57	65.4561	Dis_Dis
mergePATH:23	K05	K10	Other diseases of jaws	M86	Osteomyelitis	2	48.5	Dis_Dis
mergePATH:24	M25	M25	Other joint disorders, not elsewhere classified	K31	Other diseases of stomach and duodenum	218	59.8853	Dis_Dis
mergePATH:24	M25	K31	Other diseases of stomach and duodenum	K80	Cholelithiasis	6	70.5	Dis_Dis
mergePATH:24	M25	M25	Other joint disorders, not elsewhere classified	K93	Disorders of other digestive organs in diseases classified elsewhere	10	70.6	Dis_Dis
mergePATH:24	M25	M25	Other joint disorders, not elsewhere classified	M71	Other bursopathies	230	59.2435	Dis_Dis
mergePATH:25	L50	L50	Urticaria	L50_died	Urticaria_died	1	75	Dis_diedOut
mergePATH:25	L50	L50	Urticaria	A02	Other salmonella infections	32	46.8438	Dis_Dis
mergePATH:25	L50	L50	Urticaria	B86	Scabies	169	57.4024	Dis_Dis
mergePATH:25	L50	L50	Urticaria	D69	Purpura and other haemorrhagic conditions	102	38.9706	Dis_Dis
mergePATH:25	L50	L50	Urticaria	L00	Staphylococcal scalded skin syndrome	23	2.91304	Dis_Dis
mergePATH:25	L50	L50	Urticaria	L26	Exfoliative dermatitis	17	55.4118	Dis_Dis
mergePATH:25	L50	L50	Urticaria	L29	Pruritus	865	55.9822	Dis_Dis
mergePATH:25	L50	L50	Urticaria	L51	Erythema multiforme	73	37.3836	Dis_Dis
mergePATH:25	L50	L50	Urticaria	L53	Other erythematous conditions	94	48.0521	Dis_Dis
mergePATH:25	L50	L29	Pruritus	U28	NA	1	26	Dis_Dis
mergePATH:26	E04	E04	Other nontoxic goitre	D36	Benign neoplasm of other and unspecified sites	14	54.0714	Dis_Dis
mergePATH:26	E04	E04	Other nontoxic goitre	M62	Other disorders of muscle	103	56.2524	Dis_Dis
mergePATH:27	J18	C34	Malignant neoplasm of bronchus and lung	C34_died	Malignant neoplasm of bronchus and lung_died	6	61.6667	Dis_diedOut
mergePATH:27	J18	J12	Viral pneumonia, not elsewhere classified	J12_died	Viral pneumonia, not elsewhere classified_died	4	78.5	Dis_diedOut
mergePATH:27	J18	J18	Pneumonia, organism unspecified	J18_died	Pneumonia, organism unspecified_died	42	60.8234	Dis_diedOut
mergePATH:27	J18	J85	Abscess of lung and mediastinum	J85_died	Abscess of lung and mediastinum_died	7	73.8571	Dis_diedOut
mergePATH:27	J18	J90	Pleural effusion, not elsewhere classified	J90_died	Pleural effusion, not elsewhere classified_died	6	75.1667	Dis_diedOut
mergePATH:27	J18	J18	Pneumonia, organism unspecified	A87	Viral meningitis	84	8.84524	Dis_Dis
mergePATH:27	J18	J18	Pneumonia, organism unspecified	B90	Sequelae of tuberculosis	119	62.6723	Dis_Dis
mergePATH:27	J18	J90	Pleural effusion, not elsewhere classified	C34	Malignant neoplasm of bronchus and lung	14	70.2143	Dis_Dis
mergePATH:27	J18	C34	Malignant neoplasm of bronchus and lung	C79	Secondary malignant neoplasm of other sites	1	73	Dis_Dis
mergePATH:27	J18	J18	Pneumonia, organism unspecified	J12	Viral pneumonia, not elsewhere classified	483	9.92112	Dis_Dis
mergePATH:27	J18	J18	Pneumonia, organism unspecified	J85	Abscess of lung and mediastinum	147	60.9252	Dis_Dis
mergePATH:27	J18	J18	Pneumonia, organism unspecified	J90	Pleural effusion, not elsewhere classified	281	66.4626	Dis_Dis
mergePATH:28	J35	J18	Pneumonia, organism unspecified	J15	Bacterial pneumonia, not elsewhere classified	2	8	Dis_Dis
mergePATH:28	J35	K00	Disorders of tooth development and eruption	J18	Pneumonia, organism unspecified	30	6.4	Dis_Dis
mergePATH:28	J35	J35	Chronic diseases of tonsils and adenoids	K00	Disorders of tooth development and eruption	157	7.52866	Dis_Dis
mergePATH:29	K59	K35	Acute appendicitis	K35_died	Acute appendicitis_died	1	39	Dis_diedOut
mergePATH:29	K59	K59	Other functional intestinal disorders	G90	Disorders of autonomic nervous system	43	63.4419	Dis_Dis
mergePATH:29	K59	K59	Other functional intestinal disorders	K35	Acute appendicitis	521	36.3244	Dis_Dis
mergePATH:29	K59	K35	Acute appendicitis	K36	Other appendicitis	15	39.6	Dis_Dis
mergePATH:30	H61	H61	Other disorders of external ear	H61_died	Other disorders of external ear_died	1	77	Dis_diedOut
mergePATH:30	H61	H61	Other disorders of external ear	H71	Cholesteatoma of middle ear	53	48.2453	Dis_Dis
mergePATH:30	H61	H61	Other disorders of external ear	H73	Other disorders of tympanic membrane	111	55.1982	Dis_Dis
mergePATH:30	H61	H61	Other disorders of external ear	H93	Other disorders of ear, not elsewhere classified	182	64.4696	Dis_Dis
mergePATH:30	H61	K05	Gingivitis and periodontal diseases	K04	Diseases of pulp and periapical tissues	4	58	Dis_Dis
mergePATH:30	H61	H93	Other disorders of ear, not elsewhere classified	K05	Gingivitis and periodontal diseases	18	65.4444	Dis_Dis
mergePATH:30	H61	H73	Other disorders of tympanic membrane	L01	Impetigo	3	46.3333	Dis_Dis
mergePATH:31	E03	E03	Other hypothyroidism	B37	Candidiasis	190	46.2473	Dis_Dis
mergePATH:31	E03	N76	Other inflammation of vagina and vulva	B37	Candidiasis	57	42.7719	Dis_Dis
mergePATH:31	E03	E03	Other hypothyroidism	N76	Other inflammation of vagina and vulva	460	43.9043	Dis_Dis
mergePATH:32	F10	F10	Mental and behavioural disorders due to use of alcohol	F10_died	Mental and behavioural disorders due to use of alcohol_died	3	65	Dis_diedOut
mergePATH:32	F10	K25	Gastric ulcer	K25_died	Gastric ulcer_died	2	45	Dis_diedOut
mergePATH:32	F10	K21	Gastro-oesophageal reflux disease	A09	Diarrhoea and gastroenteritis of presumed infectious origin	46	55.7833	Dis_Dis
mergePATH:32	F10	J18	Pneumonia, organism unspecified	A41	Other septicaemia	1	41	Dis_Dis
mergePATH:32	F10	L03	Cellulitis	A41	Other septicaemia	1	41	Dis_Dis
mergePATH:32	F10	L23	Allergic contact dermatitis	B35	Dermatophytosis	1	50	Dis_Dis
mergePATH:32	F10	F10	Mental and behavioural disorders due to use of alcohol	B86	Scabies	30	52.9333	Dis_Dis
mergePATH:32	F10	F10	Mental and behavioural disorders due to use of alcohol	F48	Other neurotic disorders	39	50.9231	Dis_Dis
mergePATH:32	F10	F10	Mental and behavioural disorders due to use of alcohol	G62	Other polyneuropathies	70	52.5714	Dis_Dis
mergePATH:32	F10	L23	Allergic contact dermatitis	H00	Hordeolum and chalazion	1	75	Dis_Dis
mergePATH:32	F10	N31	Neuromuscular dysfunction of bladder, not elsewhere classified	H81	Disorders of vestibular function	1	29	Dis_Dis
mergePATH:32	F10	F10	Mental and behavioural disorders due to use of alcohol	H93	Other disorders of ear, not elsewhere classified	68	52.8676	Dis_Dis
mergePATH:32	F10	A09	Diarrhoea and gastroenteritis of presumed infectious origin	J18	Pneumonia, organism unspecified	5	59.5	Dis_Dis
mergePATH:32	F10	K05	Gingivitis and periodontal diseases	K02	Dental caries	2	44.5	Dis_Dis
mergePATH:32	F10	H93	Other disorders of ear, not elsewhere classified	K05	Gingivitis and periodontal diseases	5	52.6	Dis_Dis
mergePATH:32	F10	L21	Seborrhoeic dermatitis	K05	Gingivitis and periodontal diseases	17	48.2941	Dis_Dis
mergePATH:32	F10	K25	Gastric ulcer	K21	Gastro-oesophageal reflux disease	76	52.9868	Dis_Dis
mergePATH:32	F10	K29	Gastritis and duodenitis	K21	Gastro-oesophageal reflux disease	232	54.1284	Dis_Dis
mergePATH:32	F10	F10	Mental and behavioural disorders due to use of alcohol	K25	Gastric ulcer	344	52.3372	Dis_Dis
mergePATH:32	F10	F10	Mental and behavioural disorders due to use of alcohol	K29	Gastritis and duodenitis	1006	50.9354	Dis_Dis
mergePATH:32	F10	N40	Hyperplasia of prostate	K29	Gastritis and duodenitis	68	58.0294	Dis_Dis
mergePATH:32	F10	K21	Gastro-oesophageal reflux disease	K58	Irritable bowel syndrome	11	53.1818	Dis_Dis
mergePATH:32	F10	K21	Gastro-oesophageal reflux disease	K76	Other diseases of liver	11	49.9091	Dis_Dis
mergePATH:32	F10	A09	Diarrhoea and gastroenteritis of presumed infectious origin	K85	Acute pancreatitis	6	46.6667	Dis_Dis
mergePATH:32	F10	K85	Acute pancreatitis	K86	Other diseases of pancreas	1	33	Dis_Dis
mergePATH:32	F10	A09	Diarrhoea and gastroenteritis of presumed infectious origin	L03	Cellulitis	2	49.5	Dis_Dis
mergePATH:32	F10	F10	Mental and behavioural disorders due to use of alcohol	L21	Seborrhoeic dermatitis	166	52.1988	Dis_Dis
mergePATH:32	F10	G62	Other polyneuropathies	L23	Allergic contact dermatitis	7	55.5714	Dis_Dis
mergePATH:32	F10	F10	Mental and behavioural disorders due to use of alcohol	L28	Lichen simplex chronicus and prurigo	45	55.1111	Dis_Dis
mergePATH:32	F10	L23	Allergic contact dermatitis	L30	Other dermatitis	1	51	Dis_Dis
mergePATH:32	F10	F10	Mental and behavioural disorders due to use of alcohol	L84	Corns and callosities	39	54.3846	Dis_Dis
mergePATH:32	F10	K21	Gastro-oesophageal reflux disease	M79	Other soft tissue disorders, not elsewhere classified	11	52.6364	Dis_Dis
mergePATH:32	F10	N41	Inflammatory diseases of prostate	N31	Neuromuscular dysfunction of bladder, not elsewhere classified	4	39.5	Dis_Dis
mergePATH:32	F10	F10	Mental and behavioural disorders due to use of alcohol	N40	Hyperplasia of prostate	346	59.8295	Dis_Dis
mergePATH:32	F10	F10	Mental and behavioural disorders due to use of alcohol	N41	Inflammatory diseases of prostate	75	50.9333	Dis_Dis
mergePATH:33	I61	G81	Hemiplegia	G81_died	Hemiplegia_died	3	77.3333	Dis_diedOut
mergePATH:33	I61	G82	Paraplegia and tetraplegia	G82_died	Paraplegia and tetraplegia_died	2	80.5	Dis_diedOut
mergePATH:33	I61	I61	Intracerebral haemorrhage	I61_died	Intracerebral haemorrhage_died	40	69.9914	Dis_diedOut
mergePATH:33	I61	I64	Stroke, not specified as haemorrhage or infarction	I64_died	Stroke, not specified as haemorrhage or infarction_died	1	60	Dis_diedOut
mergePATH:33	I61	I69	Sequelae of cerebrovascular disease	I69_died	Sequelae of cerebrovascular disease_died	3	67.6667	Dis_diedOut
mergePATH:33	I61	J18	Pneumonia, organism unspecified	J18_died	Pneumonia, organism unspecified_died	5	76	Dis_diedOut
mergePATH:33	I61	J18	Pneumonia, organism unspecified	A16	Respiratory tuberculosis, not confirmed bacteriologically or histologically	1	67	Dis_Dis
mergePATH:33	I61	J18	Pneumonia, organism unspecified	A41	Other septicaemia	5	54.6	Dis_Dis
mergePATH:33	I61	H04	Disorders of lacrimal system	B35	Dermatophytosis	2	59.5	Dis_Dis
mergePATH:33	I61	I61	Intracerebral haemorrhage	G81	Hemiplegia	814	58.8194	Dis_Dis
mergePATH:33	I61	I61	Intracerebral haemorrhage	G82	Paraplegia and tetraplegia	153	58.1765	Dis_Dis
mergePATH:33	I61	I69	Sequelae of cerebrovascular disease	H04	Disorders of lacrimal system	23	60	Dis_Dis
mergePATH:33	I61	H04	Disorders of lacrimal system	H60	Otitis externa	2	54.5	Dis_Dis
mergePATH:33	I61	I61	Intracerebral haemorrhage	I64	Stroke, not specified as haemorrhage or infarction	73	66.3425	Dis_Dis
mergePATH:33	I61	G81	Hemiplegia	I69	Sequelae of cerebrovascular disease	281	58.5658	Dis_Dis
mergePATH:33	I61	J18	Pneumonia, organism unspecified	J15	Bacterial pneumonia, not elsewhere classified	1	70	Dis_Dis
mergePATH:33	I61	G82	Paraplegia and tetraplegia	J18	Pneumonia, organism unspecified	30	59.3	Dis_Dis
mergePATH:33	I61	I64	Stroke, not specified as haemorrhage or infarction	J18	Pneumonia, organism unspecified	7	73.2857	Dis_Dis
mergePATH:33	I61	I69	Sequelae of cerebrovascular disease	J18	Pneumonia, organism unspecified	13	65.3846	Dis_Dis
mergePATH:33	I61	I61	Intracerebral haemorrhage	J95	Postprocedural respiratory disorders, not elsewhere classified	10	66.4	Dis_Dis
mergePATH:33	I61	H04	Disorders of lacrimal system	K04	Diseases of pulp and periapical tissues	2	55	Dis_Dis
mergePATH:33	I61	K05	Gingivitis and periodontal diseases	K04	Diseases of pulp and periapical tissues	1	45	Dis_Dis
mergePATH:33	I61	M79	Other soft tissue disorders, not elsewhere classified	K05	Gingivitis and periodontal diseases	1	45	Dis_Dis
mergePATH:33	I61	M79	Other soft tissue disorders, not elsewhere classified	K30	Dyspepsia	1	45	Dis_Dis
mergePATH:33	I61	M79	Other soft tissue disorders, not elsewhere classified	L02	Cutaneous abscess, furuncle and carbuncle	1	45	Dis_Dis
mergePATH:33	I61	H04	Disorders of lacrimal system	M79	Other soft tissue disorders, not elsewhere classified	1	45	Dis_Dis
mergePATH:33	I61	I61	Intracerebral haemorrhage	U23	NA	142	61.7254	Dis_Dis
mergePATH:33	I61	I61	Intracerebral haemorrhage	U24	NA	22	64.2727	Dis_Dis
mergePATH:34	L04	A18	Tuberculosis of other organs	A18_died	Tuberculosis of other organs_died	1	76	Dis_diedOut
mergePATH:34	L04	C77	Secondary and unspecified malignant neoplasm of lymph nodes	C77_died	Secondary and unspecified malignant neoplasm of lymph nodes_died	1	79	Dis_diedOut
mergePATH:34	L04	C80	Malignant neoplasm without specification of site	C80_died	Malignant neoplasm without specification of site_died	1	39	Dis_diedOut
mergePATH:34	L04	C84	Peripheral and cutaneous T-cell lymphomas	C84_died	Peripheral and cutaneous T-cell lymphomas_died	1	31	Dis_diedOut
mergePATH:34	L04	L04	Acute lymphadenitis	A18	Tuberculosis of other organs	48	45.6042	Dis_Dis
mergePATH:34	L04	L04	Acute lymphadenitis	C09	Malignant neoplasm of tonsil	13	57.6154	Dis_Dis
mergePATH:34	L04	L04	Acute lymphadenitis	C77	Secondary and unspecified malignant neoplasm of lymph nodes	27	59.8148	Dis_Dis
mergePATH:34	L04	L04	Acute lymphadenitis	C80	Malignant neoplasm without specification of site	17	50.4706	Dis_Dis
mergePATH:34	L04	L04	Acute lymphadenitis	C81	Hodgkin's disease	13	31.3077	Dis_Dis
mergePATH:34	L04	L04	Acute lymphadenitis	C83	Diffuse non-Hodgkin's lymphoma	28	49.8571	Dis_Dis
mergePATH:34	L04	C83	Diffuse non-Hodgkin's lymphoma	C84	Peripheral and cutaneous T-cell lymphomas	1	30	Dis_Dis
mergePATH:34	L04	K11	Diseases of salivary glands	D11	Benign neoplasm of major salivary glands	7	47.1429	Dis_Dis
mergePATH:34	L04	L04	Acute lymphadenitis	D11	Benign neoplasm of major salivary glands	41	48.5366	Dis_Dis
mergePATH:34	L04	L04	Acute lymphadenitis	K11	Diseases of salivary glands	183	35.1475	Dis_Dis
mergePATH:34	L04	L04	Acute lymphadenitis	M30	Polyarteritis nodosa and related conditions	48	3.54167	Dis_Dis
mergePATH:35	K74	C22	Malignant neoplasm of liver and intrahepatic bile ducts	C22_died	Malignant neoplasm of liver and intrahepatic bile ducts_died	297	60.3232	Dis_diedOut
mergePATH:35	K74	K72	Hepatic failure, not elsewhere classified	K72_died	Hepatic failure, not elsewhere classified_died	89	59.8876	Dis_diedOut
mergePATH:35	K74	K74	Fibrosis and cirrhosis of liver	K74_died	Fibrosis and cirrhosis of liver_died	56	55.7986	Dis_diedOut
mergePATH:35	K74	K74	Fibrosis and cirrhosis of liver	B16	Acute hepatitis B	43	54.3953	Dis_Dis
mergePATH:35	K74	L23	Allergic contact dermatitis	B35	Dermatophytosis	1	41	Dis_Dis
mergePATH:35	K74	K74	Fibrosis and cirrhosis of liver	C22	Malignant neoplasm of liver and intrahepatic bile ducts	988	60.1194	Dis_Dis
mergePATH:35	K74	L23	Allergic contact dermatitis	D23	Other benign neoplasms of skin	1	75	Dis_Dis
mergePATH:35	K74	K74	Fibrosis and cirrhosis of liver	G62	Other polyneuropathies	33	54.4848	Dis_Dis
mergePATH:35	K74	C22	Malignant neoplasm of liver and intrahepatic bile ducts	K72	Hepatic failure, not elsewhere classified	21	60.3333	Dis_Dis
mergePATH:35	K74	K74	Fibrosis and cirrhosis of liver	K72	Hepatic failure, not elsewhere classified	358	60.1201	Dis_Dis
mergePATH:35	K74	L23	Allergic contact dermatitis	L03	Cellulitis	1	45	Dis_Dis
mergePATH:35	K74	G62	Other polyneuropathies	L23	Allergic contact dermatitis	4	56.5	Dis_Dis
mergePATH:35	K74	L23	Allergic contact dermatitis	L27	Dermatitis due to substances taken internally	1	74	Dis_Dis
mergePATH:36	K12	C02	Malignant neoplasm of other and unspecified parts of tongue	C02_died	Malignant neoplasm of other and unspecified parts of tongue_died	1	53	Dis_diedOut
mergePATH:36	K12	K12	Stomatitis and related lesions	C02	Malignant neoplasm of other and unspecified parts of tongue	30	62.5	Dis_Dis
mergePATH:37	J36	J36	Peritonsillar abscess	A87	Viral meningitis	37	18.0541	Dis_Dis
mergePATH:37	J36	N93	Other abnormal uterine and vaginal bleeding	D25	Leiomyoma of uterus	12	44.75	Dis_Dis
mergePATH:37	J36	J36	Peritonsillar abscess	K35	Acute appendicitis	220	30.15	Dis_Dis
mergePATH:37	J36	K35	Acute appendicitis	K36	Other appendicitis	4	36.25	Dis_Dis
mergePATH:37	J36	D25	Leiomyoma of uterus	N80	Endometriosis	1	40	Dis_Dis
mergePATH:37	J36	J36	Peritonsillar abscess	N93	Other abnormal uterine and vaginal bleeding	146	37.5411	Dis_Dis
mergePATH:37	J36	D25	Leiomyoma of uterus	N95	Menopausal and other perimenopausal disorders	1	55	Dis_Dis
mergePATH:38	F03	F03	Unspecified dementia	F03_died	Unspecified dementia_died	1	83	Dis_diedOut
mergePATH:38	F03	F03	Unspecified dementia	B86	Scabies	87	79.8966	Dis_Dis
mergePATH:39	M15	N17	Acute renal failure	N17_died	Acute renal failure_died	7	64.8571	Dis_diedOut
mergePATH:39	M15	K80	Cholelithiasis	C23	Malignant neoplasm of gallbladder	1	75	Dis_Dis
mergePATH:39	M15	N18	Chronic renal failure	F32	Depressive episode	1	78	Dis_Dis
mergePATH:39	M15	M15	Polyarthrosis	H15	Disorders of sclera	26	68.3077	Dis_Dis
mergePATH:39	M15	N18	Chronic renal failure	H35	Other retinal disorders	1	89	Dis_Dis
mergePATH:39	M15	H35	Other retinal disorders	H81	Disorders of vestibular function	1	89	Dis_Dis
mergePATH:39	M15	N31	Neuromuscular dysfunction of bladder, not elsewhere classified	H81	Disorders of vestibular function	1	89	Dis_Dis
mergePATH:39	M15	H81	Disorders of vestibular function	I67	Other cerebrovascular diseases	1	89	Dis_Dis
mergePATH:39	M15	M15	Polyarthrosis	K30	Dyspepsia	293	70.5461	Dis_Dis
mergePATH:39	M15	K30	Dyspepsia	K63	Other diseases of intestine	8	68.375	Dis_Dis
mergePATH:39	M15	K30	Dyspepsia	K80	Cholelithiasis	8	70	Dis_Dis
mergePATH:39	M15	K80	Cholelithiasis	K91	Postprocedural disorders of digestive system, not elsewhere classified	1	56	Dis_Dis
mergePATH:39	M15	I67	Other cerebrovascular diseases	N17	Acute renal failure	1	89	Dis_Dis
mergePATH:39	M15	M15	Polyarthrosis	N17	Acute renal failure	27	70.2222	Dis_Dis
mergePATH:39	M15	N17	Acute renal failure	N18	Chronic renal failure	3	77.6667	Dis_Dis
mergePATH:39	M15	N18	Chronic renal failure	N31	Neuromuscular dysfunction of bladder, not elsewhere classified	2	77.5	Dis_Dis
mergePATH:40	B18	B18	Chronic viral hepatitis	B18_died	Chronic viral hepatitis_died	11	63.119	Dis_diedOut
mergePATH:40	B18	C22	Malignant neoplasm of liver and intrahepatic bile ducts	C22_died	Malignant neoplasm of liver and intrahepatic bile ducts_died	279	56.9431	Dis_diedOut
mergePATH:40	B18	K72	Hepatic failure, not elsewhere classified	K72_died	Hepatic failure, not elsewhere classified_died	16	51.875	Dis_diedOut
mergePATH:40	B18	K74	Fibrosis and cirrhosis of liver	K74_died	Fibrosis and cirrhosis of liver_died	37	57.9189	Dis_diedOut
mergePATH:40	B18	B18	Chronic viral hepatitis	C22	Malignant neoplasm of liver and intrahepatic bile ducts	910	56.8978	Dis_Dis
mergePATH:40	B18	K74	Fibrosis and cirrhosis of liver	C22	Malignant neoplasm of liver and intrahepatic bile ducts	219	56.411	Dis_Dis
mergePATH:40	B18	B18	Chronic viral hepatitis	K72	Hepatic failure, not elsewhere classified	94	54.8723	Dis_Dis
mergePATH:40	B18	C22	Malignant neoplasm of liver and intrahepatic bile ducts	K72	Hepatic failure, not elsewhere classified	22	56.3304	Dis_Dis
mergePATH:40	B18	B18	Chronic viral hepatitis	K74	Fibrosis and cirrhosis of liver	864	55.4745	Dis_Dis
mergePATH:41	D25	D25	Leiomyoma of uterus	D25_died	Leiomyoma of uterus_died	4	64.5	Dis_diedOut
mergePATH:41	D25	L23	Allergic contact dermatitis	B35	Dermatophytosis	7	57	Dis_Dis
mergePATH:41	D25	D25	Leiomyoma of uterus	C56	Malignant neoplasm of ovary	24	53.6667	Dis_Dis
mergePATH:41	D25	D25	Leiomyoma of uterus	H11	Other disorders of conjunctiva	162	47.537	Dis_Dis
mergePATH:41	D25	H11	Other disorders of conjunctiva	H19	Disorders of sclera and cornea in diseases classified elsewhere	2	41.5	Dis_Dis
mergePATH:41	D25	N95	Menopausal and other perimenopausal disorders	L23	Allergic contact dermatitis	51	53	Dis_Dis
mergePATH:41	D25	D25	Leiomyoma of uterus	N95	Menopausal and other perimenopausal disorders	410	52.3683	Dis_Dis
mergePATH:42	F41	N41	Inflammatory diseases of prostate	N41_died	Inflammatory diseases of prostate_died	1	67	Dis_diedOut
mergePATH:42	F41	F41	Other anxiety disorders	A04	Other bacterial intestinal infections	241	60.6722	Dis_Dis
mergePATH:42	F41	F41	Other anxiety disorders	F33	Recurrent depressive disorder	276	60.0217	Dis_Dis
mergePATH:42	F41	K21	Gastro-oesophageal reflux disease	F41	Other anxiety disorders	7	68.5714	Dis_Dis
mergePATH:42	F41	K29	Gastritis and duodenitis	F41	Other anxiety disorders	22	65	Dis_Dis
mergePATH:42	F41	F41	Other anxiety disorders	G31	Other degenerative diseases of nervous system, not elsewhere classified	76	69.5526	Dis_Dis
mergePATH:42	F41	N31	Neuromuscular dysfunction of bladder, not elsewhere classified	H81	Disorders of vestibular function	2	50	Dis_Dis
mergePATH:42	F41	H81	Disorders of vestibular function	I67	Other cerebrovascular diseases	1	72	Dis_Dis
mergePATH:42	F41	F41	Other anxiety disorders	I84	Haemorrhoids	478	54.8828	Dis_Dis
mergePATH:42	F41	F33	Recurrent depressive disorder	J06	Acute upper respiratory infections of multiple and unspecified sites	46	60.413	Dis_Dis
mergePATH:42	F41	K29	Gastritis and duodenitis	K21	Gastro-oesophageal reflux disease	7	68.2857	Dis_Dis
mergePATH:42	F41	J06	Acute upper respiratory infections of multiple and unspecified sites	K29	Gastritis and duodenitis	22	65	Dis_Dis
mergePATH:42	F41	I84	Haemorrhoids	K60	Fissure and fistula of anal and rectal regions	26	49.6154	Dis_Dis
mergePATH:42	F41	F41	Other anxiety disorders	K85	Acute pancreatitis	62	58.371	Dis_Dis
mergePATH:42	F41	K85	Acute pancreatitis	K86	Other diseases of pancreas	7	58.7143	Dis_Dis
mergePATH:42	F41	A04	Other bacterial intestinal infections	L60	Nail disorders	2	77	Dis_Dis
mergePATH:42	F41	N41	Inflammatory diseases of prostate	N31	Neuromuscular dysfunction of bladder, not elsewhere classified	8	58.625	Dis_Dis
mergePATH:42	F41	F41	Other anxiety disorders	N41	Inflammatory diseases of prostate	129	58.1473	Dis_Dis
mergePATH:43	L21	L02	Cutaneous abscess, furuncle and carbuncle	D23	Other benign neoplasms of skin	7	59	Dis_Dis
mergePATH:43	L21	L21	Seborrhoeic dermatitis	L02	Cutaneous abscess, furuncle and carbuncle	473	49.5815	Dis_Dis
mergePATH:43	L21	L02	Cutaneous abscess, furuncle and carbuncle	L98	Other disorders of skin and subcutaneous tissue, not elsewhere classified	7	55.5	Dis_Dis
mergePATH:44	M10	M53	Other dorsopathies, not elsewhere classified	B02	Zoster [herpes zoster]	4	59.5	Dis_Dis
mergePATH:44	M10	L21	Seborrhoeic dermatitis	K05	Gingivitis and periodontal diseases	3	60	Dis_Dis
mergePATH:44	M10	M10	Gout	K21	Gastro-oesophageal reflux disease	712	60.0787	Dis_Dis
mergePATH:44	M10	L23	Allergic contact dermatitis	L21	Seborrhoeic dermatitis	16	61.0625	Dis_Dis
mergePATH:44	M10	K21	Gastro-oesophageal reflux disease	L23	Allergic contact dermatitis	119	61.521	Dis_Dis
mergePATH:44	M10	M10	Gout	M53	Other dorsopathies, not elsewhere classified	94	59.2979	Dis_Dis
mergePATH:44	M10	M10	Gout	M87	Osteonecrosis	29	59.8276	Dis_Dis
mergePATH:45	M06	I20	Angina pectoris	I20_died	Angina pectoris_died	1	49	Dis_diedOut
mergePATH:45	M06	I21	Acute myocardial infarction	I21_died	Acute myocardial infarction_died	9	73	Dis_diedOut
mergePATH:45	M06	I25	Chronic ischaemic heart disease	I25_died	Chronic ischaemic heart disease_died	1	83	Dis_diedOut
mergePATH:45	M06	L23	Allergic contact dermatitis	B35	Dermatophytosis	9	58.5556	Dis_Dis
mergePATH:45	M06	I21	Acute myocardial infarction	I20	Angina pectoris	13	62.3077	Dis_Dis
mergePATH:45	M06	M06	Other rheumatoid arthritis	I21	Acute myocardial infarction	46	66.9565	Dis_Dis
mergePATH:45	M06	I20	Angina pectoris	I25	Chronic ischaemic heart disease	3	69.3333	Dis_Dis
mergePATH:45	M06	I20	Angina pectoris	K12	Stomatitis and related lesions	3	64	Dis_Dis
mergePATH:45	M06	I20	Angina pectoris	K21	Gastro-oesophageal reflux disease	2	69	Dis_Dis
mergePATH:45	M06	M06	Other rheumatoid arthritis	K31	Other diseases of stomach and duodenum	68	64.8676	Dis_Dis
mergePATH:45	M06	K31	Other diseases of stomach and duodenum	K80	Cholelithiasis	3	67.3333	Dis_Dis
mergePATH:45	M06	M06	Other rheumatoid arthritis	L02	Cutaneous abscess, furuncle and carbuncle	149	62.4698	Dis_Dis
mergePATH:45	M06	M15	Polyarthrosis	L23	Allergic contact dermatitis	57	65.4912	Dis_Dis
mergePATH:45	M06	L02	Cutaneous abscess, furuncle and carbuncle	L98	Other disorders of skin and subcutaneous tissue, not elsewhere classified	4	49.75	Dis_Dis
mergePATH:45	M06	M06	Other rheumatoid arthritis	M15	Polyarthrosis	366	63.8197	Dis_Dis
mergePATH:46	H60	C77	Secondary and unspecified malignant neoplasm of lymph nodes	C77_died	Secondary and unspecified malignant neoplasm of lymph nodes_died	1	74	Dis_diedOut
mergePATH:46	H60	H60	Otitis externa	C77	Secondary and unspecified malignant neoplasm of lymph nodes	10	61.9	Dis_Dis
mergePATH:46	H60	H60	Otitis externa	H71	Cholesteatoma of middle ear	127	48.2913	Dis_Dis
mergePATH:46	H60	H60	Otitis externa	Q18	Other congenital malformations of face and neck	73	22.0274	Dis_Dis
mergePATH:47	G44	C71	Malignant neoplasm of brain	C71_died	Malignant neoplasm of brain_died	5	56.8	Dis_diedOut
mergePATH:47	G44	I60	Subarachnoid haemorrhage	I60_died	Subarachnoid haemorrhage_died	9	59.6667	Dis_diedOut
mergePATH:47	G44	I62	Other nontraumatic intracranial haemorrhage	I62_died	Other nontraumatic intracranial haemorrhage_died	3	80.3333	Dis_diedOut
mergePATH:47	G44	J18	Pneumonia, organism unspecified	J18_died	Pneumonia, organism unspecified_died	1	81	Dis_diedOut
mergePATH:47	G44	M79	Other soft tissue disorders, not elsewhere classified	B02	Zoster [herpes zoster]	1	52	Dis_Dis
mergePATH:47	G44	G44	Other headache syndromes	C71	Malignant neoplasm of brain	29	45.8621	Dis_Dis
mergePATH:47	G44	G44	Other headache syndromes	I60	Subarachnoid haemorrhage	79	55.1519	Dis_Dis
mergePATH:47	G44	G44	Other headache syndromes	I62	Other nontraumatic intracranial haemorrhage	27	67.7778	Dis_Dis
mergePATH:47	G44	I60	Subarachnoid haemorrhage	I69	Sequelae of cerebrovascular disease	9	56.3333	Dis_Dis
mergePATH:47	G44	I62	Other nontraumatic intracranial haemorrhage	J18	Pneumonia, organism unspecified	2	68	Dis_Dis
mergePATH:47	G44	J18	Pneumonia, organism unspecified	J46	Status asthmaticus	1	54	Dis_Dis
mergePATH:47	G44	J18	Pneumonia, organism unspecified	J47	Bronchiectasis	1	55	Dis_Dis
mergePATH:47	G44	K05	Gingivitis and periodontal diseases	K04	Diseases of pulp and periapical tissues	1	41	Dis_Dis
mergePATH:47	G44	M79	Other soft tissue disorders, not elsewhere classified	K05	Gingivitis and periodontal diseases	1	42	Dis_Dis
mergePATH:47	G44	M79	Other soft tissue disorders, not elsewhere classified	L60	Nail disorders	1	41	Dis_Dis
mergePATH:47	G44	I69	Sequelae of cerebrovascular disease	M79	Other soft tissue disorders, not elsewhere classified	3	54.6667	Dis_Dis
mergePATH:48	D34	D34	Benign neoplasm of thyroid gland	E89	Postprocedural endocrine and metabolic disorders, not elsewhere classified	13	50.7692	Dis_Dis
mergePATH:49	N93	C53	Malignant neoplasm of cervix uteri	C53_died	Malignant neoplasm of cervix uteri_died	2	50	Dis_diedOut
mergePATH:49	N93	N93	Other abnormal uterine and vaginal bleeding	C53	Malignant neoplasm of cervix uteri	69	54.3043	Dis_Dis
mergePATH:49	N93	N84	Polyp of female genital tract	C54	Malignant neoplasm of corpus uteri	3	52.3333	Dis_Dis
mergePATH:49	N93	N85	Other noninflammatory disorders of uterus, except cervix	C54	Malignant neoplasm of corpus uteri	7	50	Dis_Dis
mergePATH:49	N93	M79	Other soft tissue disorders, not elsewhere classified	L50	Urticaria	2	51.5	Dis_Dis
mergePATH:49	N93	C53	Malignant neoplasm of cervix uteri	M79	Other soft tissue disorders, not elsewhere classified	8	59.5	Dis_Dis
mergePATH:49	N93	N93	Other abnormal uterine and vaginal bleeding	N84	Polyp of female genital tract	249	41.498	Dis_Dis
mergePATH:49	N93	N93	Other abnormal uterine and vaginal bleeding	N85	Other noninflammatory disorders of uterus, except cervix	185	43.5568	Dis_Dis
mergePATH:50	K02	K02	Dental caries	K35	Acute appendicitis	254	32.3071	Dis_Dis
mergePATH:50	K02	K35	Acute appendicitis	K36	Other appendicitis	1	6	Dis_Dis
mergePATH:50	K02	K35	Acute appendicitis	K65	Peritonitis	1	10	Dis_Dis
mergePATH:51	M05	M05	Seropositive rheumatoid arthritis	M05_died	Seropositive rheumatoid arthritis_died	9	77.75	Dis_diedOut
mergePATH:51	M05	M54	Dorsalgia	M54_died	Dorsalgia_died	1	67	Dis_diedOut
mergePATH:51	M05	F41	Other anxiety disorders	A04	Other bacterial intestinal infections	1	57	Dis_Dis
mergePATH:51	M05	M79	Other soft tissue disorders, not elsewhere classified	A09	Diarrhoea and gastroenteritis of presumed infectious origin	2	76	Dis_Dis
mergePATH:51	M05	F41	Other anxiety disorders	B35	Dermatophytosis	1	57	Dis_Dis
mergePATH:51	M05	K21	Gastro-oesophageal reflux disease	B35	Dermatophytosis	3	66.6667	Dis_Dis
mergePATH:51	M05	K21	Gastro-oesophageal reflux disease	F41	Other anxiety disorders	3	67.3333	Dis_Dis
mergePATH:51	M05	H10	Conjunctivitis	H01	Other inflammation of eyelid	1	57	Dis_Dis
mergePATH:51	M05	K21	Gastro-oesophageal reflux disease	H10	Conjunctivitis	3	57.3333	Dis_Dis
mergePATH:51	M05	M79	Other soft tissue disorders, not elsewhere classified	K05	Gingivitis and periodontal diseases	1	50	Dis_Dis
mergePATH:51	M05	K29	Gastritis and duodenitis	K21	Gastro-oesophageal reflux disease	49	66.0423	Dis_Dis
mergePATH:51	M05	M48	Other spondylopathies	K29	Gastritis and duodenitis	205	67.2298	Dis_Dis
mergePATH:51	M05	K21	Gastro-oesophageal reflux disease	K58	Irritable bowel syndrome	3	61.3333	Dis_Dis
mergePATH:51	M05	M79	Other soft tissue disorders, not elsewhere classified	L02	Cutaneous abscess, furuncle and carbuncle	1	76	Dis_Dis
mergePATH:51	M05	H10	Conjunctivitis	L03	Cellulitis	1	56	Dis_Dis
mergePATH:51	M05	M79	Other soft tissue disorders, not elsewhere classified	L03	Cellulitis	2	66	Dis_Dis
mergePATH:51	M05	L23	Allergic contact dermatitis	L08	Other local infections of skin and subcutaneous tissue	1	58	Dis_Dis
mergePATH:51	M05	K29	Gastritis and duodenitis	L23	Allergic contact dermatitis	7	70.8571	Dis_Dis
mergePATH:51	M05	K29	Gastritis and duodenitis	L50	Urticaria	7	70.7143	Dis_Dis
mergePATH:51	M05	M79	Other soft tissue disorders, not elsewhere classified	L50	Urticaria	2	62	Dis_Dis
mergePATH:51	M05	M05	Seropositive rheumatoid arthritis	M47	Spondylosis	230	65.7391	Dis_Dis
mergePATH:51	M05	M05	Seropositive rheumatoid arthritis	M48	Other spondylopathies	359	67.1532	Dis_Dis
mergePATH:51	M05	M47	Spondylosis	M48	Other spondylopathies	79	67.4304	Dis_Dis
mergePATH:51	M05	M51	Other intervertebral disc disorders	M48	Other spondylopathies	135	64.5778	Dis_Dis
mergePATH:51	M05	M54	Dorsalgia	M48	Other spondylopathies	159	66.8931	Dis_Dis
mergePATH:51	M05	M05	Seropositive rheumatoid arthritis	M51	Other intervertebral disc disorders	330	63.0455	Dis_Dis
mergePATH:51	M05	M05	Seropositive rheumatoid arthritis	M54	Dorsalgia	621	63.8808	Dis_Dis
mergePATH:51	M05	K21	Gastro-oesophageal reflux disease	M79	Other soft tissue disorders, not elsewhere classified	14	68.7083	Dis_Dis
mergePATH:51	M05	K29	Gastritis and duodenitis	M79	Other soft tissue disorders, not elsewhere classified	19	69.4107	Dis_Dis
mergePATH:52	I25	J18	Pneumonia, organism unspecified	A16	Respiratory tuberculosis, not confirmed bacteriologically or histologically	1	80	Dis_Dis
mergePATH:52	I25	J18	Pneumonia, organism unspecified	B90	Sequelae of tuberculosis	1	78	Dis_Dis
mergePATH:52	I25	H61	Other disorders of external ear	H60	Otitis externa	25	69.84	Dis_Dis
mergePATH:52	I25	I25	Chronic ischaemic heart disease	H61	Other disorders of external ear	114	70.8509	Dis_Dis
mergePATH:52	I25	J18	Pneumonia, organism unspecified	J15	Bacterial pneumonia, not elsewhere classified	1	90	Dis_Dis
mergePATH:52	I25	N39	Other disorders of urinary system	J18	Pneumonia, organism unspecified	21	71.6667	Dis_Dis
mergePATH:52	I25	J18	Pneumonia, organism unspecified	J96	Respiratory failure, not elsewhere classified	1	86	Dis_Dis
mergePATH:52	I25	I25	Chronic ischaemic heart disease	N39	Other disorders of urinary system	203	70.2956	Dis_Dis
mergePATH:53	H16	H16	Keratitis	H15	Disorders of sclera	154	57.539	Dis_Dis
mergePATH:54	K70	C22	Malignant neoplasm of liver and intrahepatic bile ducts	C22_died	Malignant neoplasm of liver and intrahepatic bile ducts_died	72	61.5556	Dis_diedOut
mergePATH:54	K70	I85	Oesophageal varices	I85_died	Oesophageal varices_died	49	53.7347	Dis_diedOut
mergePATH:54	K70	I98	Other disorders of circulatory system in diseases classified elsewhere	I98_died	Other disorders of circulatory system in diseases classified elsewhere_died	1	67	Dis_diedOut
mergePATH:54	K70	K70	Alcoholic liver disease	K70_died	Alcoholic liver disease_died	55	56.2737	Dis_diedOut
mergePATH:54	K70	K72	Hepatic failure, not elsewhere classified	K72_died	Hepatic failure, not elsewhere classified_died	58	55.4828	Dis_diedOut
mergePATH:54	K70	K80	Cholelithiasis	K80_died	Cholelithiasis_died	2	64	Dis_diedOut
mergePATH:54	K70	K70	Alcoholic liver disease	C22	Malignant neoplasm of liver and intrahepatic bile ducts	281	59.7473	Dis_Dis
mergePATH:54	K70	K80	Cholelithiasis	C22	Malignant neoplasm of liver and intrahepatic bile ducts	8	67.75	Dis_Dis
mergePATH:54	K70	C22	Malignant neoplasm of liver and intrahepatic bile ducts	C24	Malignant neoplasm of other and unspecified parts of biliary tract	1	66	Dis_Dis
mergePATH:54	K70	K70	Alcoholic liver disease	D18	Haemangioma and lymphangioma, any site	17	57.0588	Dis_Dis
mergePATH:54	K70	K70	Alcoholic liver disease	F05	Delirium, not induced by alcohol and other psychoactive substances	13	65	Dis_Dis
mergePATH:54	K70	K70	Alcoholic liver disease	H57	Other disorders of eye and adnexa	10	54	Dis_Dis
mergePATH:54	K70	K70	Alcoholic liver disease	I85	Oesophageal varices	274	53.2847	Dis_Dis
mergePATH:54	K70	K70	Alcoholic liver disease	I98	Other disorders of circulatory system in diseases classified elsewhere	63	51.9683	Dis_Dis
mergePATH:54	K70	K70	Alcoholic liver disease	K57	Diverticular disease of intestine	23	49.8696	Dis_Dis
mergePATH:54	K70	K57	Diverticular disease of intestine	K63	Other diseases of intestine	1	53	Dis_Dis
mergePATH:54	K70	C22	Malignant neoplasm of liver and intrahepatic bile ducts	K72	Hepatic failure, not elsewhere classified	19	62.3611	Dis_Dis
mergePATH:54	K70	K70	Alcoholic liver disease	K72	Hepatic failure, not elsewhere classified	268	55.847	Dis_Dis
mergePATH:54	K70	K70	Alcoholic liver disease	K80	Cholelithiasis	172	58.4012	Dis_Dis
mergePATH:55	G40	G40	Epilepsy	G40_died	Epilepsy_died	1	52	Dis_diedOut
mergePATH:55	G40	K21	Gastro-oesophageal reflux disease	A09	Diarrhoea and gastroenteritis of presumed infectious origin	1	75	Dis_Dis
mergePATH:55	G40	K29	Gastritis and duodenitis	A09	Diarrhoea and gastroenteritis of presumed infectious origin	1	75	Dis_Dis
mergePATH:55	G40	K52	Other noninfective gastroenteritis and colitis	A09	Diarrhoea and gastroenteritis of presumed infectious origin	1	75	Dis_Dis
mergePATH:55	G40	G40	Epilepsy	E03	Other hypothyroidism	66	48.9231	Dis_Dis
mergePATH:55	G40	K21	Gastro-oesophageal reflux disease	G44	Other headache syndromes	1	75	Dis_Dis
mergePATH:55	G40	K21	Gastro-oesophageal reflux disease	H10	Conjunctivitis	1	75	Dis_Dis
mergePATH:55	G40	K29	Gastritis and duodenitis	H10	Conjunctivitis	1	75	Dis_Dis
mergePATH:55	G40	H10	Conjunctivitis	H16	Keratitis	1	75	Dis_Dis
mergePATH:55	G40	J30	Vasomotor and allergic rhinitis	H16	Keratitis	1	75	Dis_Dis
mergePATH:55	G40	K21	Gastro-oesophageal reflux disease	H16	Keratitis	1	75	Dis_Dis
mergePATH:55	G40	H10	Conjunctivitis	H26	Other cataract	1	75	Dis_Dis
mergePATH:55	G40	K21	Gastro-oesophageal reflux disease	H26	Other cataract	1	75	Dis_Dis
mergePATH:55	G40	E03	Other hypothyroidism	J03	Acute tonsillitis	11	50.5455	Dis_Dis
mergePATH:55	G40	J18	Pneumonia, organism unspecified	J15	Bacterial pneumonia, not elsewhere classified	2	5.5	Dis_Dis
mergePATH:55	G40	K00	Disorders of tooth development and eruption	J18	Pneumonia, organism unspecified	3	6	Dis_Dis
mergePATH:55	G40	K29	Gastritis and duodenitis	J30	Vasomotor and allergic rhinitis	1	74	Dis_Dis
mergePATH:55	G40	G40	Epilepsy	K00	Disorders of tooth development and eruption	24	10.2917	Dis_Dis
mergePATH:55	G40	K29	Gastritis and duodenitis	K21	Gastro-oesophageal reflux disease	1	74	Dis_Dis
mergePATH:55	G40	J03	Acute tonsillitis	K29	Gastritis and duodenitis	4	52.5	Dis_Dis
mergePATH:55	G40	K29	Gastritis and duodenitis	K52	Other noninfective gastroenteritis and colitis	3	65.3333	Dis_Dis
mergePATH:55	G40	A09	Diarrhoea and gastroenteritis of presumed infectious origin	K62	Other diseases of anus and rectum	1	75	Dis_Dis
mergePATH:55	G40	K29	Gastritis and duodenitis	M79	Other soft tissue disorders, not elsewhere classified	1	53	Dis_Dis
mergePATH:56	N31	N31	Neuromuscular dysfunction of bladder, not elsewhere classified	B86	Scabies	31	70.1613	Dis_Dis
mergePATH:56	N31	N31	Neuromuscular dysfunction of bladder, not elsewhere classified	N32	Other disorders of bladder	228	67.7763	Dis_Dis
mergePATH:57	C22	C22	Malignant neoplasm of liver and intrahepatic bile ducts	C22_died	Malignant neoplasm of liver and intrahepatic bile ducts_died	41	60.0642	Dis_diedOut
mergePATH:57	C22	K72	Hepatic failure, not elsewhere classified	K72_died	Hepatic failure, not elsewhere classified_died	8	59.25	Dis_diedOut
mergePATH:57	C22	C22	Malignant neoplasm of liver and intrahepatic bile ducts	C77	Secondary and unspecified malignant neoplasm of lymph nodes	23	60.2174	Dis_Dis
mergePATH:57	C22	C22	Malignant neoplasm of liver and intrahepatic bile ducts	K72	Hepatic failure, not elsewhere classified	113	62.8584	Dis_Dis
mergePATH:58	C34	C33	Malignant neoplasm of trachea	C33_died	Malignant neoplasm of trachea_died	3	67.6667	Dis_diedOut
mergePATH:58	C34	C34	Malignant neoplasm of bronchus and lung	C34_died	Malignant neoplasm of bronchus and lung_died	24	70.8611	Dis_diedOut
mergePATH:58	C34	D02	Carcinoma in situ of middle ear and respiratory system	D02_died	Carcinoma in situ of middle ear and respiratory system_died	2	71	Dis_diedOut
mergePATH:58	C34	C34	Malignant neoplasm of bronchus and lung	C33	Malignant neoplasm of trachea	17	67.5294	Dis_Dis
mergePATH:58	C34	C34	Malignant neoplasm of bronchus and lung	D02	Carcinoma in situ of middle ear and respiratory system	39	71.359	Dis_Dis
mergePATH:59	L20	L20	Atopic dermatitis	G03	Meningitis due to other and unspecified causes	39	12.6389	Dis_Dis
mergePATH:60	M43	A41	Other septicaemia	A41_died	Other septicaemia_died	1	78	Dis_diedOut
mergePATH:60	M43	M43	Other deforming dorsopathies	M43_died	Other deforming dorsopathies_died	1	76	Dis_diedOut
mergePATH:60	M43	M80	Osteoporosis with pathological fracture	A41	Other septicaemia	2	76.5	Dis_Dis
mergePATH:60	M43	D23	Other benign neoplasms of skin	C43	Malignant melanoma of skin	1	76	Dis_Dis
mergePATH:60	M43	L02	Cutaneous abscess, furuncle and carbuncle	D23	Other benign neoplasms of skin	8	65.875	Dis_Dis
mergePATH:60	M43	M43	Other deforming dorsopathies	L02	Cutaneous abscess, furuncle and carbuncle	139	62.9058	Dis_Dis
mergePATH:60	M43	M43	Other deforming dorsopathies	M80	Osteoporosis with pathological fracture	128	71.9844	Dis_Dis
mergePATH:60	M43	M43	Other deforming dorsopathies	M96	Postprocedural musculoskeletal disorders, not elsewhere classified	230	63.8261	Dis_Dis
mergePATH:61	C61	C61	Malignant neoplasm of prostate	C61_died	Malignant neoplasm of prostate_died	64	75.7891	Dis_diedOut
mergePATH:61	C61	I50	Heart failure	I50_died	Heart failure_died	2	73	Dis_diedOut
mergePATH:61	C61	I69	Sequelae of cerebrovascular disease	I69_died	Sequelae of cerebrovascular disease_died	1	70	Dis_diedOut
mergePATH:61	C61	M54	Dorsalgia	M54_died	Dorsalgia_died	1	63	Dis_diedOut
mergePATH:61	C61	M79	Other soft tissue disorders, not elsewhere classified	A09	Diarrhoea and gastroenteritis of presumed infectious origin	1	74	Dis_Dis
mergePATH:61	C61	H04	Disorders of lacrimal system	B35	Dermatophytosis	1	73	Dis_Dis
mergePATH:61	C61	K59	Other functional intestinal disorders	D12	Benign neoplasm of colon, rectum, anus and anal canal	1	76	Dis_Dis
mergePATH:61	C61	K59	Other functional intestinal disorders	F03	Unspecified dementia	1	79	Dis_Dis
mergePATH:61	C61	C61	Malignant neoplasm of prostate	G57	Mononeuropathies of lower limb	16	72.5	Dis_Dis
mergePATH:61	C61	I69	Sequelae of cerebrovascular disease	H04	Disorders of lacrimal system	8	73.875	Dis_Dis
mergePATH:61	C61	C61	Malignant neoplasm of prostate	I50	Heart failure	44	77.7727	Dis_Dis
mergePATH:61	C61	C61	Malignant neoplasm of prostate	I69	Sequelae of cerebrovascular disease	56	73.8036	Dis_Dis
mergePATH:61	C61	H04	Disorders of lacrimal system	I84	Haemorrhoids	1	67	Dis_Dis
mergePATH:61	C61	H04	Disorders of lacrimal system	K02	Dental caries	2	70	Dis_Dis
mergePATH:61	C61	H04	Disorders of lacrimal system	K04	Diseases of pulp and periapical tissues	1	73	Dis_Dis
mergePATH:61	C61	K29	Gastritis and duodenitis	K21	Gastro-oesophageal reflux disease	35	74.6031	Dis_Dis
mergePATH:61	C61	N18	Chronic renal failure	K25	Gastric ulcer	1	82	Dis_Dis
mergePATH:61	C61	M48	Other spondylopathies	K29	Gastritis and duodenitis	91	73.4403	Dis_Dis
mergePATH:61	C61	H04	Disorders of lacrimal system	K58	Irritable bowel syndrome	1	71	Dis_Dis
mergePATH:61	C61	H04	Disorders of lacrimal system	K59	Other functional intestinal disorders	1	71	Dis_Dis
mergePATH:61	C61	K21	Gastro-oesophageal reflux disease	K59	Other functional intestinal disorders	13	75.9643	Dis_Dis
mergePATH:61	C61	N18	Chronic renal failure	K59	Other functional intestinal disorders	1	83	Dis_Dis
mergePATH:61	C61	K59	Other functional intestinal disorders	K63	Other diseases of intestine	1	76	Dis_Dis
mergePATH:61	C61	M79	Other soft tissue disorders, not elsewhere classified	L03	Cellulitis	1	75	Dis_Dis
mergePATH:61	C61	M79	Other soft tissue disorders, not elsewhere classified	L50	Urticaria	1	74	Dis_Dis
mergePATH:61	C61	C61	Malignant neoplasm of prostate	L85	Other epidermal thickening	33	77	Dis_Dis
mergePATH:61	C61	C61	Malignant neoplasm of prostate	M25	Other joint disorders, not elsewhere classified	91	72.6044	Dis_Dis
mergePATH:61	C61	C61	Malignant neoplasm of prostate	M48	Other spondylopathies	295	73.5492	Dis_Dis
mergePATH:61	C61	M54	Dorsalgia	M48	Other spondylopathies	120	74.1583	Dis_Dis
mergePATH:61	C61	C61	Malignant neoplasm of prostate	M54	Dorsalgia	506	73.3953	Dis_Dis
mergePATH:61	C61	M25	Other joint disorders, not elsewhere classified	M71	Other bursopathies	3	76.3333	Dis_Dis
mergePATH:61	C61	K21	Gastro-oesophageal reflux disease	M79	Other soft tissue disorders, not elsewhere classified	7	75.1429	Dis_Dis
mergePATH:61	C61	I50	Heart failure	N17	Acute renal failure	3	83	Dis_Dis
mergePATH:61	C61	K25	Gastric ulcer	N17	Acute renal failure	1	83	Dis_Dis
mergePATH:61	C61	K59	Other functional intestinal disorders	N17	Acute renal failure	1	83	Dis_Dis
mergePATH:61	C61	N17	Acute renal failure	N18	Chronic renal failure	2	83	Dis_Dis
mergePATH:62	I67	A41	Other septicaemia	A41_died	Other septicaemia_died	1	62	Dis_diedOut
mergePATH:62	I67	I67	Other cerebrovascular diseases	I67_died	Other cerebrovascular diseases_died	1	89	Dis_diedOut
mergePATH:62	I67	K56	Paralytic ileus and intestinal obstruction without hernia	K56_died	Paralytic ileus and intestinal obstruction without hernia_died	1	81	Dis_diedOut
mergePATH:62	I67	N17	Acute renal failure	N17_died	Acute renal failure_died	7	74.2857	Dis_diedOut
mergePATH:62	I67	K56	Paralytic ileus and intestinal obstruction without hernia	A41	Other septicaemia	2	68.5	Dis_Dis
mergePATH:62	I67	N18	Chronic renal failure	E16	Other disorders of pancreatic internal secretion	2	62.5	Dis_Dis
mergePATH:62	I67	N18	Chronic renal failure	I63	Cerebral infarction	2	72.5	Dis_Dis
mergePATH:62	I67	I67	Other cerebrovascular diseases	I72	Other aneurysm	84	58.3333	Dis_Dis
mergePATH:62	I67	I67	Other cerebrovascular diseases	K56	Paralytic ileus and intestinal obstruction without hernia	76	72.5	Dis_Dis
mergePATH:62	I67	K56	Paralytic ileus and intestinal obstruction without hernia	K81	Cholecystitis	2	70	Dis_Dis
mergePATH:62	I67	I67	Other cerebrovascular diseases	N17	Acute renal failure	33	73.1818	Dis_Dis
mergePATH:62	I67	N17	Acute renal failure	N18	Chronic renal failure	7	73.8571	Dis_Dis
mergePATH:63	H93	H93	Other disorders of ear, not elsewhere classified	E27	Other disorders of adrenal gland	11	67.0909	Dis_Dis
mergePATH:63	H93	H93	Other disorders of ear, not elsewhere classified	L08	Other local infections of skin and subcutaneous tissue	81	60.7407	Dis_Dis
mergePATH:64	I48	A41	Other septicaemia	A41_died	Other septicaemia_died	1	74	Dis_diedOut
mergePATH:64	I48	I61	Intracerebral haemorrhage	I61_died	Intracerebral haemorrhage_died	15	75.6667	Dis_diedOut
mergePATH:64	I48	N17	Acute renal failure	N17_died	Acute renal failure_died	5	76	Dis_diedOut
mergePATH:64	I48	N18	Chronic renal failure	N18_died	Chronic renal failure_died	2	75.5	Dis_diedOut
mergePATH:64	I48	K21	Gastro-oesophageal reflux disease	A09	Diarrhoea and gastroenteritis of presumed infectious origin	1	84	Dis_Dis
mergePATH:64	I48	J18	Pneumonia, organism unspecified	A41	Other septicaemia	1	74	Dis_Dis
mergePATH:64	I48	H52	Disorders of refraction and accommodation	H40	Glaucoma	26	69.2308	Dis_Dis
mergePATH:64	I48	I48	Atrial fibrillation and flutter	H52	Disorders of refraction and accommodation	234	67.6453	Dis_Dis
mergePATH:64	I48	K21	Gastro-oesophageal reflux disease	H52	Disorders of refraction and accommodation	3	70.6667	Dis_Dis
mergePATH:64	I48	K29	Gastritis and duodenitis	H52	Disorders of refraction and accommodation	9	73	Dis_Dis
mergePATH:64	I48	N18	Chronic renal failure	I20	Angina pectoris	2	78	Dis_Dis
mergePATH:64	I48	I48	Atrial fibrillation and flutter	I61	Intracerebral haemorrhage	68	71.4412	Dis_Dis
mergePATH:64	I48	N18	Chronic renal failure	I63	Cerebral infarction	2	79	Dis_Dis
mergePATH:64	I48	I61	Intracerebral haemorrhage	I69	Sequelae of cerebrovascular disease	11	70.1818	Dis_Dis
mergePATH:64	I48	J18	Pneumonia, organism unspecified	J15	Bacterial pneumonia, not elsewhere classified	1	75	Dis_Dis
mergePATH:64	I48	H52	Disorders of refraction and accommodation	J18	Pneumonia, organism unspecified	12	68.3333	Dis_Dis
mergePATH:64	I48	I69	Sequelae of cerebrovascular disease	J18	Pneumonia, organism unspecified	3	73	Dis_Dis
mergePATH:64	I48	K29	Gastritis and duodenitis	K21	Gastro-oesophageal reflux disease	3	70	Dis_Dis
mergePATH:64	I48	H40	Glaucoma	K29	Gastritis and duodenitis	9	72.8889	Dis_Dis
mergePATH:64	I48	K21	Gastro-oesophageal reflux disease	K58	Irritable bowel syndrome	1	57	Dis_Dis
mergePATH:64	I48	A09	Diarrhoea and gastroenteritis of presumed infectious origin	L03	Cellulitis	1	84	Dis_Dis
mergePATH:64	I48	K21	Gastro-oesophageal reflux disease	L23	Allergic contact dermatitis	1	57	Dis_Dis
mergePATH:64	I48	I48	Atrial fibrillation and flutter	N17	Acute renal failure	48	75.875	Dis_Dis
mergePATH:64	I48	N17	Acute renal failure	N18	Chronic renal failure	10	78.7	Dis_Dis
mergePATH:64	I48	N18	Chronic renal failure	N19	Unspecified renal failure	2	81	Dis_Dis
mergePATH:64	I48	K21	Gastro-oesophageal reflux disease	N30	Cystitis	1	56	Dis_Dis
mergePATH:65	C16	A41	Other septicaemia	A41_died	Other septicaemia_died	1	76	Dis_diedOut
mergePATH:65	C16	C16	Malignant neoplasm of stomach	C16_died	Malignant neoplasm of stomach_died	37	63.9425	Dis_diedOut
mergePATH:65	C16	I26	Pulmonary embolism	I26_died	Pulmonary embolism_died	2	78	Dis_diedOut
mergePATH:65	C16	K91	Postprocedural disorders of digestive system, not elsewhere classified	K91_died	Postprocedural disorders of digestive system, not elsewhere classified_died	1	52	Dis_diedOut
mergePATH:65	C16	N13	Obstructive and reflux uropathy	N13_died	Obstructive and reflux uropathy_died	1	80	Dis_diedOut
mergePATH:65	C16	E86	Volume depletion	A41	Other septicaemia	1	76	Dis_Dis
mergePATH:65	C16	E86	Volume depletion	D64	Other anaemias	1	70	Dis_Dis
mergePATH:65	C16	C16	Malignant neoplasm of stomach	E16	Other disorders of pancreatic internal secretion	34	70.8824	Dis_Dis
mergePATH:65	C16	C16	Malignant neoplasm of stomach	E86	Volume depletion	37	65.1351	Dis_Dis
mergePATH:65	C16	C16	Malignant neoplasm of stomach	I26	Pulmonary embolism	16	70.9375	Dis_Dis
mergePATH:65	C16	C16	Malignant neoplasm of stomach	K91	Postprocedural disorders of digestive system, not elsewhere classified	77	65.5584	Dis_Dis
mergePATH:65	C16	C16	Malignant neoplasm of stomach	N13	Obstructive and reflux uropathy	42	58.8571	Dis_Dis
mergePATH:66	J10	J06	Acute upper respiratory infections of multiple and unspecified sites	J03	Acute tonsillitis	81	12.3938	Dis_Dis
mergePATH:66	J10	J10	Influenza due to identified influenza virus	J06	Acute upper respiratory infections of multiple and unspecified sites	196	19.8857	Dis_Dis
mergePATH:66	J10	J18	Pneumonia, organism unspecified	J15	Bacterial pneumonia, not elsewhere classified	10	10.9	Dis_Dis
mergePATH:66	J10	J30	Vasomotor and allergic rhinitis	J18	Pneumonia, organism unspecified	7	3.28571	Dis_Dis
mergePATH:66	J10	J45	Asthma	J18	Pneumonia, organism unspecified	70	4.92778	Dis_Dis
mergePATH:66	J10	J03	Acute tonsillitis	J30	Vasomotor and allergic rhinitis	30	6.96667	Dis_Dis
mergePATH:66	J10	J03	Acute tonsillitis	J45	Asthma	31	9.09677	Dis_Dis
mergePATH:66	J10	J10	Influenza due to identified influenza virus	J45	Asthma	150	17.538	Dis_Dis
mergePATH:67	K61	K60	Fissure and fistula of anal and rectal regions	A18	Tuberculosis of other organs	5	40.2	Dis_Dis
mergePATH:67	K61	K61	Abscess of anal and rectal regions	K60	Fissure and fistula of anal and rectal regions	451	39.8712	Dis_Dis
mergePATH:68	H26	H26	Other cataract	H17	Corneal scars and opacities	57	63.6316	Dis_Dis
mergePATH:68	H26	H27	Other disorders of lens	H20	Iridocyclitis	13	62.4615	Dis_Dis
mergePATH:68	H26	H26	Other cataract	H27	Other disorders of lens	239	63.4519	Dis_Dis
mergePATH:68	H26	H43	Disorders of vitreous body	H33	Retinal detachments and breaks	1	56	Dis_Dis
mergePATH:68	H26	H20	Iridocyclitis	H43	Disorders of vitreous body	1	65	Dis_Dis
mergePATH:68	H26	H44	Disorders of globe	H43	Disorders of vitreous body	11	54.7273	Dis_Dis
mergePATH:68	H26	H26	Other cataract	H44	Disorders of globe	128	60.3594	Dis_Dis
mergePATH:69	D27	C56	Malignant neoplasm of ovary	C56_died	Malignant neoplasm of ovary_died	2	72.5	Dis_diedOut
mergePATH:69	D27	D27	Benign neoplasm of ovary	C56	Malignant neoplasm of ovary	82	50.1829	Dis_Dis
mergePATH:69	D27	C56	Malignant neoplasm of ovary	D70	Agranulocytosis	3	42.3333	Dis_Dis
mergePATH:70	F34	M79	Other soft tissue disorders, not elsewhere classified	A09	Diarrhoea and gastroenteritis of presumed infectious origin	4	56.75	Dis_Dis
mergePATH:70	F34	A09	Diarrhoea and gastroenteritis of presumed infectious origin	B00	Herpesviral [herpes simplex] infections	1	40	Dis_Dis
mergePATH:70	F34	L23	Allergic contact dermatitis	B35	Dermatophytosis	3	59.6667	Dis_Dis
mergePATH:70	F34	K21	Gastro-oesophageal reflux disease	H10	Conjunctivitis	5	70.2	Dis_Dis
mergePATH:70	F34	F34	Persistent mood [affective] disorders	H25	Senile cataract	211	71.5261	Dis_Dis
mergePATH:70	F34	H52	Disorders of refraction and accommodation	H35	Other retinal disorders	11	69.3636	Dis_Dis
mergePATH:70	F34	F34	Persistent mood [affective] disorders	H52	Disorders of refraction and accommodation	74	61.3514	Dis_Dis
mergePATH:70	F34	H10	Conjunctivitis	H81	Disorders of vestibular function	1	84	Dis_Dis
mergePATH:70	F34	H35	Other retinal disorders	H81	Disorders of vestibular function	2	78.5	Dis_Dis
mergePATH:70	F34	H81	Disorders of vestibular function	I67	Other cerebrovascular diseases	1	72	Dis_Dis
mergePATH:70	F34	F34	Persistent mood [affective] disorders	J20	Acute bronchitis	439	59.7289	Dis_Dis
mergePATH:70	F34	H10	Conjunctivitis	K07	Dentofacial anomalies [including malocclusion]	1	71	Dis_Dis
mergePATH:70	F34	K29	Gastritis and duodenitis	K21	Gastro-oesophageal reflux disease	46	66.2162	Dis_Dis
mergePATH:70	F34	H25	Senile cataract	K29	Gastritis and duodenitis	71	71.2958	Dis_Dis
mergePATH:70	F34	M54	Dorsalgia	K29	Gastritis and duodenitis	85	64.6706	Dis_Dis
mergePATH:70	F34	K59	Other functional intestinal disorders	K56	Paralytic ileus and intestinal obstruction without hernia	1	81	Dis_Dis
mergePATH:70	F34	H10	Conjunctivitis	K59	Other functional intestinal disorders	1	55	Dis_Dis
mergePATH:70	F34	M43	Other deforming dorsopathies	K59	Other functional intestinal disorders	4	75.5	Dis_Dis
mergePATH:70	F34	A09	Diarrhoea and gastroenteritis of presumed infectious origin	L03	Cellulitis	1	62	Dis_Dis
mergePATH:70	F34	M13	Other arthritis	L23	Allergic contact dermatitis	23	70.3043	Dis_Dis
mergePATH:70	F34	L23	Allergic contact dermatitis	L24	Irritant contact dermatitis	3	59	Dis_Dis
mergePATH:70	F34	F34	Persistent mood [affective] disorders	M13	Other arthritis	127	67.8346	Dis_Dis
mergePATH:70	F34	H10	Conjunctivitis	M25	Other joint disorders, not elsewhere classified	1	68	Dis_Dis
mergePATH:70	F34	F34	Persistent mood [affective] disorders	M43	Other deforming dorsopathies	27	70.5185	Dis_Dis
mergePATH:70	F34	J20	Acute bronchitis	M54	Dorsalgia	186	64.3871	Dis_Dis
mergePATH:70	F34	H35	Other retinal disorders	M79	Other soft tissue disorders, not elsewhere classified	2	63.5	Dis_Dis
mergePATH:70	F34	K21	Gastro-oesophageal reflux disease	M79	Other soft tissue disorders, not elsewhere classified	16	68.7273	Dis_Dis
mergePATH:70	F34	I67	Other cerebrovascular diseases	N39	Other disorders of urinary system	1	71	Dis_Dis
mergePATH:71	H91	H91	Other hearing loss	H93	Other disorders of ear, not elsewhere classified	419	55.4678	Dis_Dis
mergePATH:71	H91	K05	Gingivitis and periodontal diseases	K04	Diseases of pulp and periapical tissues	5	53.2	Dis_Dis
mergePATH:71	H91	H93	Other disorders of ear, not elsewhere classified	K05	Gingivitis and periodontal diseases	32	59.4688	Dis_Dis
mergePATH:72	E05	L02	Cutaneous abscess, furuncle and carbuncle	D23	Other benign neoplasms of skin	1	80	Dis_Dis
mergePATH:72	E05	E05	Thyrotoxicosis [hyperthyroidism]	E03	Other hypothyroidism	231	48.0866	Dis_Dis
mergePATH:72	E05	E03	Other hypothyroidism	J03	Acute tonsillitis	44	44.8182	Dis_Dis
mergePATH:72	E05	J03	Acute tonsillitis	J30	Vasomotor and allergic rhinitis	5	40	Dis_Dis
mergePATH:72	E05	K29	Gastritis and duodenitis	K21	Gastro-oesophageal reflux disease	6	58.5	Dis_Dis
mergePATH:72	E05	J03	Acute tonsillitis	K29	Gastritis and duodenitis	12	50.75	Dis_Dis
mergePATH:72	E05	E05	Thyrotoxicosis [hyperthyroidism]	L02	Cutaneous abscess, furuncle and carbuncle	80	49.4304	Dis_Dis
mergePATH:72	E05	L02	Cutaneous abscess, furuncle and carbuncle	L98	Other disorders of skin and subcutaneous tissue, not elsewhere classified	1	29	Dis_Dis
mergePATH:72	E05	K21	Gastro-oesophageal reflux disease	M79	Other soft tissue disorders, not elsewhere classified	3	57.3333	Dis_Dis
mergePATH:73	G43	I60	Subarachnoid haemorrhage	I60_died	Subarachnoid haemorrhage_died	6	52.1667	Dis_diedOut
mergePATH:73	G43	H04	Disorders of lacrimal system	B02	Zoster [herpes zoster]	1	52	Dis_Dis
mergePATH:73	G43	M79	Other soft tissue disorders, not elsewhere classified	B02	Zoster [herpes zoster]	1	52	Dis_Dis
mergePATH:73	G43	H04	Disorders of lacrimal system	G44	Other headache syndromes	1	52	Dis_Dis
mergePATH:73	G43	B02	Zoster [herpes zoster]	G53	Cranial nerve disorders in diseases classified elsewhere	1	52	Dis_Dis
mergePATH:73	G43	I69	Sequelae of cerebrovascular disease	H04	Disorders of lacrimal system	2	49.5	Dis_Dis
mergePATH:73	G43	G43	Migraine	I60	Subarachnoid haemorrhage	36	52.4444	Dis_Dis
mergePATH:73	G43	G44	Other headache syndromes	I60	Subarachnoid haemorrhage	1	52	Dis_Dis
mergePATH:73	G43	I60	Subarachnoid haemorrhage	I69	Sequelae of cerebrovascular disease	6	53.6667	Dis_Dis
mergePATH:73	G43	H04	Disorders of lacrimal system	K52	Other noninfective gastroenteritis and colitis	1	46	Dis_Dis
mergePATH:73	G43	H04	Disorders of lacrimal system	L30	Other dermatitis	1	52	Dis_Dis
mergePATH:73	G43	H04	Disorders of lacrimal system	M79	Other soft tissue disorders, not elsewhere classified	1	52	Dis_Dis
mergePATH:74	K85	C25	Malignant neoplasm of pancreas	C25_died	Malignant neoplasm of pancreas_died	2	76.5	Dis_diedOut
mergePATH:74	K85	K85	Acute pancreatitis	K85_died	Acute pancreatitis_died	1	52	Dis_diedOut
mergePATH:74	K85	K86	Other diseases of pancreas	K86_died	Other diseases of pancreas_died	3	57	Dis_diedOut
mergePATH:74	K85	K86	Other diseases of pancreas	C25	Malignant neoplasm of pancreas	11	60.1818	Dis_Dis
mergePATH:74	K85	K85	Acute pancreatitis	K82	Other diseases of gallbladder	13	53.2308	Dis_Dis
mergePATH:74	K85	K85	Acute pancreatitis	K86	Other diseases of pancreas	398	50.6709	Dis_Dis
mergePATH:75	N72	C53	Malignant neoplasm of cervix uteri	C53_died	Malignant neoplasm of cervix uteri_died	1	78	Dis_diedOut
mergePATH:75	N72	N72	Inflammatory disease of cervix uteri	C53	Malignant neoplasm of cervix uteri	57	49.2105	Dis_Dis
mergePATH:75	N72	N72	Inflammatory disease of cervix uteri	D27	Benign neoplasm of ovary	121	35.9008	Dis_Dis
mergePATH:75	N72	C53	Malignant neoplasm of cervix uteri	M79	Other soft tissue disorders, not elsewhere classified	3	46.6667	Dis_Dis
mergePATH:75	N72	M79	Other soft tissue disorders, not elsewhere classified	N30	Cystitis	1	53	Dis_Dis
mergePATH:75	N72	D27	Benign neoplasm of ovary	N80	Endometriosis	27	35.7037	Dis_Dis
mergePATH:76	N87	C53	Malignant neoplasm of cervix uteri	C53_died	Malignant neoplasm of cervix uteri_died	3	66	Dis_diedOut
mergePATH:76	N87	N87	Dysplasia of cervix uteri	C53	Malignant neoplasm of cervix uteri	146	50.7671	Dis_Dis
mergePATH:76	N87	C53	Malignant neoplasm of cervix uteri	M79	Other soft tissue disorders, not elsewhere classified	7	50.7143	Dis_Dis
mergePATH:76	N87	M79	Other soft tissue disorders, not elsewhere classified	N30	Cystitis	2	53.5	Dis_Dis
mergePATH:77	K01	K01	Embedded and impacted teeth	K09	Cysts of oral region, not elsewhere classified	34	31.5	Dis_Dis
mergePATH:78	N17	N17	Acute renal failure	N17_died	Acute renal failure_died	17	73.7647	Dis_diedOut
mergePATH:78	N17	N18	Chronic renal failure	N18_died	Chronic renal failure_died	31	71.5161	Dis_diedOut
mergePATH:78	N17	J00	Acute nasopharyngitis [common cold]	A09	Diarrhoea and gastroenteritis of presumed infectious origin	1	58	Dis_Dis
mergePATH:78	N17	J02	Acute pharyngitis	A09	Diarrhoea and gastroenteritis of presumed infectious origin	1	58	Dis_Dis
mergePATH:78	N17	K29	Gastritis and duodenitis	A09	Diarrhoea and gastroenteritis of presumed infectious origin	1	58	Dis_Dis
mergePATH:78	N17	M79	Other soft tissue disorders, not elsewhere classified	A09	Diarrhoea and gastroenteritis of presumed infectious origin	1	58	Dis_Dis
mergePATH:78	N17	J00	Acute nasopharyngitis [common cold]	B37	Candidiasis	1	58	Dis_Dis
mergePATH:78	N17	J02	Acute pharyngitis	B37	Candidiasis	1	58	Dis_Dis
mergePATH:78	N17	J30	Vasomotor and allergic rhinitis	B37	Candidiasis	1	58	Dis_Dis
mergePATH:78	N17	J00	Acute nasopharyngitis [common cold]	G44	Other headache syndromes	1	58	Dis_Dis
mergePATH:78	N17	N18	Chronic renal failure	H36	Retinal disorders in diseases classified elsewhere	37	61.9459	Dis_Dis
mergePATH:78	N17	M54	Dorsalgia	J00	Acute nasopharyngitis [common cold]	2	59.5	Dis_Dis
mergePATH:78	N17	J00	Acute nasopharyngitis [common cold]	J02	Acute pharyngitis	1	58	Dis_Dis
mergePATH:78	N17	J00	Acute nasopharyngitis [common cold]	J30	Vasomotor and allergic rhinitis	1	58	Dis_Dis
mergePATH:78	N17	J02	Acute pharyngitis	J30	Vasomotor and allergic rhinitis	1	58	Dis_Dis
mergePATH:78	N17	K29	Gastritis and duodenitis	J30	Vasomotor and allergic rhinitis	1	58	Dis_Dis
mergePATH:78	N17	H36	Retinal disorders in diseases classified elsewhere	K29	Gastritis and duodenitis	5	54.4	Dis_Dis
mergePATH:78	N17	M54	Dorsalgia	K29	Gastritis and duodenitis	2	59.5	Dis_Dis
mergePATH:78	N17	A09	Diarrhoea and gastroenteritis of presumed infectious origin	K56	Paralytic ileus and intestinal obstruction without hernia	1	59	Dis_Dis
mergePATH:78	N17	J00	Acute nasopharyngitis [common cold]	K56	Paralytic ileus and intestinal obstruction without hernia	1	59	Dis_Dis
mergePATH:78	N17	J02	Acute pharyngitis	K56	Paralytic ileus and intestinal obstruction without hernia	1	59	Dis_Dis
mergePATH:78	N17	J30	Vasomotor and allergic rhinitis	K56	Paralytic ileus and intestinal obstruction without hernia	1	59	Dis_Dis
mergePATH:78	N17	K58	Irritable bowel syndrome	K56	Paralytic ileus and intestinal obstruction without hernia	1	59	Dis_Dis
mergePATH:78	N17	J00	Acute nasopharyngitis [common cold]	K58	Irritable bowel syndrome	1	59	Dis_Dis
mergePATH:78	N17	H36	Retinal disorders in diseases classified elsewhere	L23	Allergic contact dermatitis	5	58.8	Dis_Dis
mergePATH:78	N17	J00	Acute nasopharyngitis [common cold]	L23	Allergic contact dermatitis	1	58	Dis_Dis
mergePATH:78	N17	J02	Acute pharyngitis	L23	Allergic contact dermatitis	1	58	Dis_Dis
mergePATH:78	N17	J30	Vasomotor and allergic rhinitis	L23	Allergic contact dermatitis	1	58	Dis_Dis
mergePATH:78	N17	K29	Gastritis and duodenitis	L23	Allergic contact dermatitis	2	59.5	Dis_Dis
mergePATH:78	N17	M54	Dorsalgia	L23	Allergic contact dermatitis	2	59.5	Dis_Dis
mergePATH:78	N17	H36	Retinal disorders in diseases classified elsewhere	M54	Dorsalgia	5	64.2	Dis_Dis
mergePATH:78	N17	J02	Acute pharyngitis	M65	Synovitis and tenosynovitis	1	58	Dis_Dis
mergePATH:78	N17	J00	Acute nasopharyngitis [common cold]	M79	Other soft tissue disorders, not elsewhere classified	1	59	Dis_Dis
mergePATH:78	N17	J02	Acute pharyngitis	M79	Other soft tissue disorders, not elsewhere classified	1	59	Dis_Dis
mergePATH:78	N17	A09	Diarrhoea and gastroenteritis of presumed infectious origin	N17	Acute renal failure	1	58	Dis_Dis
mergePATH:78	N17	H36	Retinal disorders in diseases classified elsewhere	N17	Acute renal failure	37	61.973	Dis_Dis
mergePATH:78	N17	K58	Irritable bowel syndrome	N17	Acute renal failure	1	58	Dis_Dis
mergePATH:78	N17	N17	Acute renal failure	N18	Chronic renal failure	360	67.7139	Dis_Dis
mergePATH:78	N17	J00	Acute nasopharyngitis [common cold]	N30	Cystitis	1	59	Dis_Dis
mergePATH:78	N17	J02	Acute pharyngitis	N30	Cystitis	1	59	Dis_Dis
mergePATH:78	N17	J30	Vasomotor and allergic rhinitis	N30	Cystitis	1	59	Dis_Dis
mergePATH:78	N17	M65	Synovitis and tenosynovitis	N30	Cystitis	1	59	Dis_Dis
mergePATH:78	N17	M79	Other soft tissue disorders, not elsewhere classified	N30	Cystitis	1	59	Dis_Dis
mergePATH:78	N17	J00	Acute nasopharyngitis [common cold]	N39	Other disorders of urinary system	1	58	Dis_Dis
mergePATH:78	N17	J02	Acute pharyngitis	N39	Other disorders of urinary system	1	58	Dis_Dis
mergePATH:79	D24	D05	Carcinoma in situ of breast	C50	Malignant neoplasm of breast	34	48.9412	Dis_Dis
mergePATH:79	D24	D24	Benign neoplasm of breast	C73	Malignant neoplasm of thyroid gland	187	44.7059	Dis_Dis
mergePATH:79	D24	D24	Benign neoplasm of breast	D05	Carcinoma in situ of breast	85	48.7882	Dis_Dis
mergePATH:79	D24	L02	Cutaneous abscess, furuncle and carbuncle	D23	Other benign neoplasms of skin	1	77	Dis_Dis
mergePATH:79	D24	K29	Gastritis and duodenitis	D24	Benign neoplasm of breast	1	40	Dis_Dis
mergePATH:79	D24	C50	Malignant neoplasm of breast	H04	Disorders of lacrimal system	4	57.5	Dis_Dis
mergePATH:79	D24	K29	Gastritis and duodenitis	H81	Disorders of vestibular function	1	40	Dis_Dis
mergePATH:79	D24	K52	Other noninfective gastroenteritis and colitis	H81	Disorders of vestibular function	1	40	Dis_Dis
mergePATH:79	D24	M65	Synovitis and tenosynovitis	H81	Disorders of vestibular function	1	40	Dis_Dis
mergePATH:79	D24	N76	Other inflammation of vagina and vulva	H81	Disorders of vestibular function	1	40	Dis_Dis
mergePATH:79	D24	K29	Gastritis and duodenitis	H90	Conductive and sensorineural hearing loss	1	40	Dis_Dis
mergePATH:79	D24	C50	Malignant neoplasm of breast	K05	Gingivitis and periodontal diseases	4	58	Dis_Dis
mergePATH:79	D24	H04	Disorders of lacrimal system	K05	Gingivitis and periodontal diseases	1	77	Dis_Dis
mergePATH:79	D24	M54	Dorsalgia	K29	Gastritis and duodenitis	1	40	Dis_Dis
mergePATH:79	D24	K29	Gastritis and duodenitis	K52	Other noninfective gastroenteritis and colitis	1	40	Dis_Dis
mergePATH:79	D24	M54	Dorsalgia	K58	Irritable bowel syndrome	2	41	Dis_Dis
mergePATH:79	D24	K29	Gastritis and duodenitis	K76	Other diseases of liver	1	40	Dis_Dis
mergePATH:79	D24	M54	Dorsalgia	K76	Other diseases of liver	2	45.5	Dis_Dis
mergePATH:79	D24	K29	Gastritis and duodenitis	K82	Other diseases of gallbladder	1	40	Dis_Dis
mergePATH:79	D24	K76	Other diseases of liver	K82	Other diseases of gallbladder	1	40	Dis_Dis
mergePATH:79	D24	H04	Disorders of lacrimal system	L02	Cutaneous abscess, furuncle and carbuncle	1	77	Dis_Dis
mergePATH:79	D24	M54	Dorsalgia	L23	Allergic contact dermatitis	2	35.5	Dis_Dis
mergePATH:79	D24	M54	Dorsalgia	M51	Other intervertebral disc disorders	1	44	Dis_Dis
mergePATH:79	D24	K29	Gastritis and duodenitis	M53	Other dorsopathies, not elsewhere classified	1	40	Dis_Dis
mergePATH:79	D24	C73	Malignant neoplasm of thyroid gland	M54	Dorsalgia	24	46.7083	Dis_Dis
mergePATH:79	D24	M54	Dorsalgia	M65	Synovitis and tenosynovitis	2	40	Dis_Dis
mergePATH:79	D24	N76	Other inflammation of vagina and vulva	M65	Synovitis and tenosynovitis	1	41	Dis_Dis
mergePATH:79	D24	K29	Gastritis and duodenitis	M67	Other disorders of synovium and tendon	1	40	Dis_Dis
mergePATH:79	D24	C73	Malignant neoplasm of thyroid gland	N76	Other inflammation of vagina and vulva	29	43.4138	Dis_Dis
mergePATH:79	D24	K29	Gastritis and duodenitis	N76	Other inflammation of vagina and vulva	1	41	Dis_Dis
mergePATH:79	D24	K29	Gastritis and duodenitis	N83	Noninflammatory disorders of ovary, fallopian tube and broad ligament	1	41	Dis_Dis
mergePATH:79	D24	K52	Other noninfective gastroenteritis and colitis	N83	Noninflammatory disorders of ovary, fallopian tube and broad ligament	1	41	Dis_Dis
mergePATH:79	D24	N76	Other inflammation of vagina and vulva	N83	Noninflammatory disorders of ovary, fallopian tube and broad ligament	1	41	Dis_Dis
mergePATH:80	C50	C50	Malignant neoplasm of breast	C50_died	Malignant neoplasm of breast_died	17	55.5583	Dis_diedOut
mergePATH:80	C50	C50	Malignant neoplasm of breast	C77	Secondary and unspecified malignant neoplasm of lymph nodes	40	54.125	Dis_Dis
mergePATH:80	C50	C50	Malignant neoplasm of breast	D70	Agranulocytosis	26	50.8462	Dis_Dis
mergePATH:80	C50	C50	Malignant neoplasm of breast	I89	Other noninfective disorders of lymphatic vessels and lymph nodes	77	50.7403	Dis_Dis
mergePATH:80	C50	C50	Malignant neoplasm of breast	I97	Postprocedural disorders of circulatory system, not elsewhere classified	65	51.4308	Dis_Dis
mergePATH:80	C50	C50	Malignant neoplasm of breast	J38	Diseases of vocal cords and larynx, not elsewhere classified	62	51.2258	Dis_Dis
mergePATH:81	D13	D13	Benign neoplasm of other and ill-defined parts of digestive system	D00	Carcinoma in situ of oral cavity, oesophagus and stomach	25	63.32	Dis_Dis
mergePATH:82	H20	H43	Disorders of vitreous body	H33	Retinal detachments and breaks	2	49	Dis_Dis
mergePATH:82	H20	H20	Iridocyclitis	H43	Disorders of vitreous body	111	63.6396	Dis_Dis
mergePATH:83	K30	K30	Dyspepsia	B85	Pediculosis and phthiriasis	13	46.6154	Dis_Dis
mergePATH:83	K30	K80	Cholelithiasis	C23	Malignant neoplasm of gallbladder	4	74	Dis_Dis
mergePATH:83	K30	K30	Dyspepsia	K80	Cholelithiasis	278	60.5144	Dis_Dis
mergePATH:83	K30	K30	Dyspepsia	K81	Cholecystitis	100	60.27	Dis_Dis
mergePATH:83	K30	K80	Cholelithiasis	K91	Postprocedural disorders of digestive system, not elsewhere classified	4	56	Dis_Dis
mergePATH:83	K30	B85	Pediculosis and phthiriasis	N73	Other female pelvic inflammatory diseases	2	29	Dis_Dis
mergePATH:84	G80	G80	Infantile cerebral palsy	G80_died	Infantile cerebral palsy_died	3	2	Dis_diedOut
mergePATH:84	G80	J18	Pneumonia, organism unspecified	J18_died	Pneumonia, organism unspecified_died	1	4	Dis_diedOut
mergePATH:84	G80	J02	Acute pharyngitis	A09	Diarrhoea and gastroenteritis of presumed infectious origin	35	4.48	Dis_Dis
mergePATH:84	G80	J30	Vasomotor and allergic rhinitis	B08	Other viral infections characterized by skin and mucous membrane lesions, not elsewhere classified	26	2.71429	Dis_Dis
mergePATH:84	G80	G80	Infantile cerebral palsy	H50	Other strabismus	55	4.4	Dis_Dis
mergePATH:84	G80	G80	Infantile cerebral palsy	H66	Suppurative and unspecified otitis media	86	4.56512	Dis_Dis
mergePATH:84	G80	G80	Infantile cerebral palsy	J00	Acute nasopharyngitis [common cold]	83	7.22651	Dis_Dis
mergePATH:84	G80	G80	Infantile cerebral palsy	J01	Acute sinusitis	127	4.87953	Dis_Dis
mergePATH:84	G80	J03	Acute tonsillitis	J01	Acute sinusitis	51	4.3902	Dis_Dis
mergePATH:84	G80	J06	Acute upper respiratory infections of multiple and unspecified sites	J01	Acute sinusitis	45	3.61778	Dis_Dis
mergePATH:84	G80	J20	Acute bronchitis	J01	Acute sinusitis	96	3.99687	Dis_Dis
mergePATH:84	G80	G80	Infantile cerebral palsy	J02	Acute pharyngitis	103	5.95049	Dis_Dis
mergePATH:84	G80	G80	Infantile cerebral palsy	J03	Acute tonsillitis	123	7.23415	Dis_Dis
mergePATH:84	G80	G80	Infantile cerebral palsy	J06	Acute upper respiratory infections of multiple and unspecified sites	113	7.00708	Dis_Dis
mergePATH:84	G80	B08	Other viral infections characterized by skin and mucous membrane lesions, not elsewhere classified	J15	Bacterial pneumonia, not elsewhere classified	1	3	Dis_Dis
mergePATH:84	G80	J18	Pneumonia, organism unspecified	J15	Bacterial pneumonia, not elsewhere classified	7	3.125	Dis_Dis
mergePATH:84	G80	L23	Allergic contact dermatitis	J15	Bacterial pneumonia, not elsewhere classified	1	3	Dis_Dis
mergePATH:84	G80	A09	Diarrhoea and gastroenteritis of presumed infectious origin	J18	Pneumonia, organism unspecified	12	2.5	Dis_Dis
mergePATH:84	G80	B08	Other viral infections characterized by skin and mucous membrane lesions, not elsewhere classified	J18	Pneumonia, organism unspecified	4	2	Dis_Dis
mergePATH:84	G80	J30	Vasomotor and allergic rhinitis	J18	Pneumonia, organism unspecified	28	3.53095	Dis_Dis
mergePATH:84	G80	J45	Asthma	J18	Pneumonia, organism unspecified	45	2.83194	Dis_Dis
mergePATH:84	G80	G80	Infantile cerebral palsy	J20	Acute bronchitis	291	7.84345	Dis_Dis
mergePATH:84	G80	H50	Other strabismus	J30	Vasomotor and allergic rhinitis	21	4.04762	Dis_Dis
mergePATH:84	G80	H66	Suppurative and unspecified otitis media	J30	Vasomotor and allergic rhinitis	30	3.49333	Dis_Dis
mergePATH:84	G80	J01	Acute sinusitis	J30	Vasomotor and allergic rhinitis	112	3.58549	Dis_Dis
mergePATH:84	G80	J30	Vasomotor and allergic rhinitis	J31	Chronic rhinitis, nasopharyngitis and pharyngitis	11	3.91071	Dis_Dis
mergePATH:84	G80	G80	Infantile cerebral palsy	J45	Asthma	100	5.48182	Dis_Dis
mergePATH:84	G80	J00	Acute nasopharyngitis [common cold]	J45	Asthma	26	2.84615	Dis_Dis
mergePATH:84	G80	J01	Acute sinusitis	J45	Asthma	17	3.52353	Dis_Dis
mergePATH:84	G80	J30	Vasomotor and allergic rhinitis	L23	Allergic contact dermatitis	3	5	Dis_Dis
mergePATH:84	G80	B08	Other viral infections characterized by skin and mucous membrane lesions, not elsewhere classified	L50	Urticaria	4	3.5	Dis_Dis
mergePATH:84	G80	J30	Vasomotor and allergic rhinitis	L50	Urticaria	3	3.66667	Dis_Dis
mergePATH:84	G80	J45	Asthma	L50	Urticaria	3	3.66667	Dis_Dis
mergePATH:85	F33	J18	Pneumonia, organism unspecified	C34	Malignant neoplasm of bronchus and lung	1	77	Dis_Dis
mergePATH:85	F33	K58	Irritable bowel syndrome	D12	Benign neoplasm of colon, rectum, anus and anal canal	4	70.25	Dis_Dis
mergePATH:85	F33	K59	Other functional intestinal disorders	D12	Benign neoplasm of colon, rectum, anus and anal canal	3	72.75	Dis_Dis
mergePATH:85	F33	H26	Other cataract	H20	Iridocyclitis	2	76.5	Dis_Dis
mergePATH:85	F33	F33	Recurrent depressive disorder	H26	Other cataract	73	69	Dis_Dis
mergePATH:85	F33	H26	Other cataract	H27	Other disorders of lens	2	66.5	Dis_Dis
mergePATH:85	F33	H52	Disorders of refraction and accommodation	H35	Other retinal disorders	9	65.4444	Dis_Dis
mergePATH:85	F33	F33	Recurrent depressive disorder	H52	Disorders of refraction and accommodation	107	57.1682	Dis_Dis
mergePATH:85	F33	F33	Recurrent depressive disorder	J06	Acute upper respiratory infections of multiple and unspecified sites	279	57.6631	Dis_Dis
mergePATH:85	F33	J18	Pneumonia, organism unspecified	J15	Bacterial pneumonia, not elsewhere classified	1	53	Dis_Dis
mergePATH:85	F33	K59	Other functional intestinal disorders	J18	Pneumonia, organism unspecified	3	66.6667	Dis_Dis
mergePATH:85	F33	M62	Other disorders of muscle	J98	Other respiratory disorders	1	71	Dis_Dis
mergePATH:85	F33	K29	Gastritis and duodenitis	K21	Gastro-oesophageal reflux disease	49	59.1633	Dis_Dis
mergePATH:85	F33	J06	Acute upper respiratory infections of multiple and unspecified sites	K29	Gastritis and duodenitis	119	59.7899	Dis_Dis
mergePATH:85	F33	H35	Other retinal disorders	K58	Irritable bowel syndrome	3	70	Dis_Dis
mergePATH:85	F33	K21	Gastro-oesophageal reflux disease	K58	Irritable bowel syndrome	15	60.1333	Dis_Dis
mergePATH:85	F33	M15	Polyarthrosis	K58	Irritable bowel syndrome	12	67.3333	Dis_Dis
mergePATH:85	F33	H35	Other retinal disorders	K59	Other functional intestinal disorders	3	76.3333	Dis_Dis
mergePATH:85	F33	M13	Other arthritis	K59	Other functional intestinal disorders	25	65.08	Dis_Dis
mergePATH:85	F33	M15	Polyarthrosis	K59	Other functional intestinal disorders	12	69.6667	Dis_Dis
mergePATH:85	F33	K58	Irritable bowel syndrome	K63	Other diseases of intestine	2	68	Dis_Dis
mergePATH:85	F33	F33	Recurrent depressive disorder	M13	Other arthritis	150	64.9067	Dis_Dis
mergePATH:85	F33	F33	Recurrent depressive disorder	M15	Polyarthrosis	52	67.6538	Dis_Dis
mergePATH:85	F33	F33	Recurrent depressive disorder	M16	Coxarthrosis [arthrosis of hip]	20	65.75	Dis_Dis
mergePATH:85	F33	F33	Recurrent depressive disorder	M62	Other disorders of muscle	37	65.8919	Dis_Dis
mergePATH:86	C67	J37	Chronic laryngitis and laryngotracheitis	C32	Malignant neoplasm of larynx	1	68	Dis_Dis
mergePATH:86	C67	C67	Malignant neoplasm of bladder	J37	Chronic laryngitis and laryngotracheitis	20	64.8	Dis_Dis
mergePATH:87	M53	K72	Hepatic failure, not elsewhere classified	K72_died	Hepatic failure, not elsewhere classified_died	2	52	Dis_diedOut
mergePATH:87	M53	M53	Other dorsopathies, not elsewhere classified	K72	Hepatic failure, not elsewhere classified	14	57.4286	Dis_Dis
mergePATH:88	I60	A41	Other septicaemia	A41_died	Other septicaemia_died	5	69.4167	Dis_diedOut
mergePATH:88	I60	G91	Hydrocephalus	G91_died	Hydrocephalus_died	3	74.6667	Dis_diedOut
mergePATH:88	I60	I60	Subarachnoid haemorrhage	I60_died	Subarachnoid haemorrhage_died	1	79	Dis_diedOut
mergePATH:88	I60	G91	Hydrocephalus	A41	Other septicaemia	6	64	Dis_Dis
mergePATH:88	I60	I64	Stroke, not specified as haemorrhage or infarction	A41	Other septicaemia	2	76.5	Dis_Dis
mergePATH:88	I60	I60	Subarachnoid haemorrhage	G91	Hydrocephalus	75	62.16	Dis_Dis
mergePATH:88	I60	I60	Subarachnoid haemorrhage	I64	Stroke, not specified as haemorrhage or infarction	29	66.2069	Dis_Dis
mergePATH:88	I60	I64	Stroke, not specified as haemorrhage or infarction	J18	Pneumonia, organism unspecified	2	68.5	Dis_Dis
mergePATH:89	G47	D23	Other benign neoplasms of skin	C44	Other malignant neoplasms of skin	1	81	Dis_Dis
mergePATH:89	G47	L02	Cutaneous abscess, furuncle and carbuncle	D23	Other benign neoplasms of skin	5	71	Dis_Dis
mergePATH:89	G47	G47	Sleep disorders	L02	Cutaneous abscess, furuncle and carbuncle	242	61.7603	Dis_Dis
mergePATH:90	N41	C61	Malignant neoplasm of prostate	C61_died	Malignant neoplasm of prostate_died	2	76	Dis_diedOut
mergePATH:90	N41	C67	Malignant neoplasm of bladder	C67_died	Malignant neoplasm of bladder_died	2	76.5	Dis_diedOut
mergePATH:90	N41	N41	Inflammatory diseases of prostate	C61	Malignant neoplasm of prostate	97	68.3711	Dis_Dis
mergePATH:90	N41	N41	Inflammatory diseases of prostate	C67	Malignant neoplasm of bladder	62	66.6452	Dis_Dis
mergePATH:90	N41	K63	Other diseases of intestine	D12	Benign neoplasm of colon, rectum, anus and anal canal	1	76	Dis_Dis
mergePATH:90	N41	N41	Inflammatory diseases of prostate	H11	Other disorders of conjunctiva	121	56.1322	Dis_Dis
mergePATH:90	N41	H11	Other disorders of conjunctiva	H19	Disorders of sclera and cornea in diseases classified elsewhere	2	71.5	Dis_Dis
mergePATH:90	N41	K29	Gastritis and duodenitis	J30	Vasomotor and allergic rhinitis	3	56	Dis_Dis
mergePATH:90	N41	J30	Vasomotor and allergic rhinitis	J34	Other disorders of nose and nasal sinuses	1	56	Dis_Dis
mergePATH:90	N41	K05	Gingivitis and periodontal diseases	K04	Diseases of pulp and periapical tissues	1	56	Dis_Dis
mergePATH:90	N41	K29	Gastritis and duodenitis	K05	Gingivitis and periodontal diseases	3	53.3333	Dis_Dis
mergePATH:90	N41	K29	Gastritis and duodenitis	K21	Gastro-oesophageal reflux disease	12	64.6667	Dis_Dis
mergePATH:90	N41	K29	Gastritis and duodenitis	K25	Gastric ulcer	3	71	Dis_Dis
mergePATH:90	N41	C61	Malignant neoplasm of prostate	K29	Gastritis and duodenitis	24	70.3333	Dis_Dis
mergePATH:90	N41	C67	Malignant neoplasm of bladder	K29	Gastritis and duodenitis	12	62.6667	Dis_Dis
mergePATH:90	N41	K21	Gastro-oesophageal reflux disease	K58	Irritable bowel syndrome	3	68.6667	Dis_Dis
mergePATH:90	N41	K58	Irritable bowel syndrome	K63	Other diseases of intestine	2	69.5	Dis_Dis
mergePATH:90	N41	K29	Gastritis and duodenitis	L23	Allergic contact dermatitis	3	68.3333	Dis_Dis
mergePATH:90	N41	K21	Gastro-oesophageal reflux disease	M79	Other soft tissue disorders, not elsewhere classified	2	62.5	Dis_Dis
mergePATH:90	N41	K29	Gastritis and duodenitis	M79	Other soft tissue disorders, not elsewhere classified	3	61	Dis_Dis
mergePATH:91	N73	N73	Other female pelvic inflammatory diseases	C54	Malignant neoplasm of corpus uteri	15	52.3333	Dis_Dis
mergePATH:91	N73	N73	Other female pelvic inflammatory diseases	D27	Benign neoplasm of ovary	185	36.827	Dis_Dis
mergePATH:91	N73	M65	Synovitis and tenosynovitis	M19	Other arthrosis	1	78	Dis_Dis
mergePATH:91	N73	M65	Synovitis and tenosynovitis	M25	Other joint disorders, not elsewhere classified	1	79	Dis_Dis
mergePATH:91	N73	C54	Malignant neoplasm of corpus uteri	M65	Synovitis and tenosynovitis	1	78	Dis_Dis
mergePATH:91	N73	N73	Other female pelvic inflammatory diseases	M76	Enthesopathies of lower limb, excluding foot	39	39.8718	Dis_Dis
mergePATH:91	N73	M65	Synovitis and tenosynovitis	N30	Cystitis	1	78	Dis_Dis
mergePATH:91	N73	N30	Cystitis	N31	Neuromuscular dysfunction of bladder, not elsewhere classified	1	78	Dis_Dis
mergePATH:91	N73	N30	Cystitis	N32	Other disorders of bladder	1	78	Dis_Dis
mergePATH:91	N73	N31	Neuromuscular dysfunction of bladder, not elsewhere classified	N32	Other disorders of bladder	1	78	Dis_Dis
mergePATH:91	N73	D27	Benign neoplasm of ovary	N80	Endometriosis	34	36.1176	Dis_Dis
mergePATH:92	N64	N76	Other inflammation of vagina and vulva	B37	Candidiasis	1	29	Dis_Dis
mergePATH:92	N64	D24	Benign neoplasm of breast	C50	Malignant neoplasm of breast	16	46.1875	Dis_Dis
mergePATH:92	N64	N64	Other disorders of breast	C73	Malignant neoplasm of thyroid gland	122	43.0738	Dis_Dis
mergePATH:92	N64	N64	Other disorders of breast	D24	Benign neoplasm of breast	216	40.6065	Dis_Dis
mergePATH:92	N64	N76	Other inflammation of vagina and vulva	H81	Disorders of vestibular function	1	62	Dis_Dis
mergePATH:92	N64	N76	Other inflammation of vagina and vulva	K05	Gingivitis and periodontal diseases	1	38	Dis_Dis
mergePATH:92	N64	N76	Other inflammation of vagina and vulva	L02	Cutaneous abscess, furuncle and carbuncle	1	31	Dis_Dis
mergePATH:92	N64	N76	Other inflammation of vagina and vulva	M23	Internal derangement of knee	1	48	Dis_Dis
mergePATH:92	N64	C50	Malignant neoplasm of breast	N30	Cystitis	1	30	Dis_Dis
mergePATH:92	N64	C73	Malignant neoplasm of thyroid gland	N76	Other inflammation of vagina and vulva	18	37.8333	Dis_Dis
mergePATH:92	N64	N76	Other inflammation of vagina and vulva	N93	Other abnormal uterine and vaginal bleeding	1	42	Dis_Dis
mergePATH:93	I13	F03	Unspecified dementia	F03_died	Unspecified dementia_died	1	75	Dis_diedOut
mergePATH:93	I13	J96	Respiratory failure, not elsewhere classified	J96_died	Respiratory failure, not elsewhere classified_died	1	80	Dis_diedOut
mergePATH:93	I13	M79	Other soft tissue disorders, not elsewhere classified	A09	Diarrhoea and gastroenteritis of presumed infectious origin	2	58	Dis_Dis
mergePATH:93	I13	I13	Hypertensive heart and renal disease	E78	Disorders of lipoprotein metabolism and other lipidaemias	95	65.5368	Dis_Dis
mergePATH:93	I13	F03	Unspecified dementia	F00	Dementia in Alzheimer's disease	9	79.1786	Dis_Dis
mergePATH:93	I13	H81	Disorders of vestibular function	F03	Unspecified dementia	2	79.5	Dis_Dis
mergePATH:93	I13	I13	Hypertensive heart and renal disease	F03	Unspecified dementia	26	79.0385	Dis_Dis
mergePATH:93	I13	H81	Disorders of vestibular function	G43	Migraine	1	76	Dis_Dis
mergePATH:93	I13	I13	Hypertensive heart and renal disease	H01	Other inflammation of eyelid	34	70.4412	Dis_Dis
mergePATH:93	I13	K21	Gastro-oesophageal reflux disease	H10	Conjunctivitis	2	68.5	Dis_Dis
mergePATH:93	I13	I13	Hypertensive heart and renal disease	H25	Senile cataract	201	72.3731	Dis_Dis
mergePATH:93	I13	M19	Other arthrosis	H81	Disorders of vestibular function	9	69.7778	Dis_Dis
mergePATH:93	I13	F00	Dementia in Alzheimer's disease	J96	Respiratory failure, not elsewhere classified	1	80	Dis_Dis
mergePATH:93	I13	K29	Gastritis and duodenitis	K21	Gastro-oesophageal reflux disease	10	69.8	Dis_Dis
mergePATH:93	I13	H25	Senile cataract	K29	Gastritis and duodenitis	39	71.2051	Dis_Dis
mergePATH:93	I13	M79	Other soft tissue disorders, not elsewhere classified	K30	Dyspepsia	1	76	Dis_Dis
mergePATH:93	I13	K21	Gastro-oesophageal reflux disease	K59	Other functional intestinal disorders	5	71.8	Dis_Dis
mergePATH:93	I13	M79	Other soft tissue disorders, not elsewhere classified	L50	Urticaria	2	74.5	Dis_Dis
mergePATH:93	I13	I13	Hypertensive heart and renal disease	M19	Other arthrosis	69	66.5797	Dis_Dis
mergePATH:93	I13	E78	Disorders of lipoprotein metabolism and other lipidaemias	M79	Other soft tissue disorders, not elsewhere classified	16	62.625	Dis_Dis
mergePATH:93	I13	K21	Gastro-oesophageal reflux disease	M79	Other soft tissue disorders, not elsewhere classified	2	68	Dis_Dis
mergePATH:93	I13	F00	Dementia in Alzheimer's disease	N39	Other disorders of urinary system	2	76	Dis_Dis
mergePATH:93	I13	F00	Dementia in Alzheimer's disease	U30	NA	1	73	Dis_Dis
mergePATH:94	M77	J18	Pneumonia, organism unspecified	B90	Sequelae of tuberculosis	1	42	Dis_Dis
mergePATH:94	M77	L04	Acute lymphadenitis	J18	Pneumonia, organism unspecified	10	48	Dis_Dis
mergePATH:94	M77	J18	Pneumonia, organism unspecified	J46	Status asthmaticus	1	54	Dis_Dis
mergePATH:94	M77	J18	Pneumonia, organism unspecified	J47	Bronchiectasis	1	41	Dis_Dis
mergePATH:94	M77	M77	Other enthesopathies	L04	Acute lymphadenitis	209	49.5837	Dis_Dis
mergePATH:95	L03	I85	Oesophageal varices	I85_died	Oesophageal varices_died	1	56	Dis_diedOut
mergePATH:95	L03	J81	Pulmonary oedema	J81_died	Pulmonary oedema_died	1	86	Dis_diedOut
mergePATH:95	L03	L03	Cellulitis	I85	Oesophageal varices	19	56.2632	Dis_Dis
mergePATH:95	L03	L03	Cellulitis	J81	Pulmonary oedema	13	71.6923	Dis_Dis
mergePATH:96	K62	L24	Irritant contact dermatitis	B30	Viral conjunctivitis	1	NA	Dis_Dis
mergePATH:96	K62	K62	Other diseases of anus and rectum	L24	Irritant contact dermatitis	82	54.679	Dis_Dis
mergePATH:97	I50	I50	Heart failure	I50_died	Heart failure_died	7	75	Dis_diedOut
mergePATH:97	I50	N17	Acute renal failure	N17_died	Acute renal failure_died	18	78.4444	Dis_diedOut
mergePATH:97	I50	N18	Chronic renal failure	N18_died	Chronic renal failure_died	1	61	Dis_diedOut
mergePATH:97	I50	K25	Gastric ulcer	B35	Dermatophytosis	1	76	Dis_Dis
mergePATH:97	I50	K21	Gastro-oesophageal reflux disease	D64	Other anaemias	1	52	Dis_Dis
mergePATH:97	I50	K25	Gastric ulcer	K21	Gastro-oesophageal reflux disease	1	51	Dis_Dis
mergePATH:97	I50	N18	Chronic renal failure	K25	Gastric ulcer	7	71.8571	Dis_Dis
mergePATH:97	I50	K21	Gastro-oesophageal reflux disease	K86	Other diseases of pancreas	1	51	Dis_Dis
mergePATH:97	I50	I50	Heart failure	N17	Acute renal failure	150	75.7867	Dis_Dis
mergePATH:97	I50	K25	Gastric ulcer	N17	Acute renal failure	7	72.2857	Dis_Dis
mergePATH:97	I50	N17	Acute renal failure	N18	Chronic renal failure	32	74.7812	Dis_Dis
mergePATH:98	N63	D05	Carcinoma in situ of breast	C50	Malignant neoplasm of breast	11	55.5455	Dis_Dis
mergePATH:98	N63	D24	Benign neoplasm of breast	C50	Malignant neoplasm of breast	9	45.2222	Dis_Dis
mergePATH:98	N63	N63	Unspecified lump in breast	D05	Carcinoma in situ of breast	31	52.3226	Dis_Dis
mergePATH:98	N63	N63	Unspecified lump in breast	D24	Benign neoplasm of breast	183	37.8087	Dis_Dis
mergePATH:98	N63	C50	Malignant neoplasm of breast	K05	Gingivitis and periodontal diseases	1	52	Dis_Dis
mergePATH:98	N63	C50	Malignant neoplasm of breast	N30	Cystitis	1	61	Dis_Dis
mergePATH:99	N92	N85	Other noninflammatory disorders of uterus, except cervix	C54	Malignant neoplasm of corpus uteri	1	30	Dis_Dis
mergePATH:99	N92	N92	Excessive, frequent and irregular menstruation	N85	Other noninflammatory disorders of uterus, except cervix	37	42.4054	Dis_Dis
mergePATH:100	F20	F20	Schizophrenia	F20_died	Schizophrenia_died	1	44	Dis_diedOut
mergePATH:100	F20	J03	Acute tonsillitis	A09	Diarrhoea and gastroenteritis of presumed infectious origin	1	56	Dis_Dis
mergePATH:100	F20	J03	Acute tonsillitis	B35	Dermatophytosis	2	50	Dis_Dis
mergePATH:100	F20	F20	Schizophrenia	B86	Scabies	33	51.8182	Dis_Dis
mergePATH:100	F20	F20	Schizophrenia	D50	Iron deficiency anaemia	71	47.7183	Dis_Dis
mergePATH:100	F20	F20	Schizophrenia	E03	Other hypothyroidism	72	47.9722	Dis_Dis
mergePATH:100	F20	K76	Other diseases of liver	E78	Disorders of lipoprotein metabolism and other lipidaemias	13	41.8462	Dis_Dis
mergePATH:100	F20	F20	Schizophrenia	E87	Other disorders of fluid, electrolyte and acid-base balance	42	48.1905	Dis_Dis
mergePATH:100	F20	F03	Unspecified dementia	F00	Dementia in Alzheimer's disease	1	73	Dis_Dis
mergePATH:100	F20	H81	Disorders of vestibular function	F03	Unspecified dementia	1	73	Dis_Dis
mergePATH:100	F20	F00	Dementia in Alzheimer's disease	G21	Secondary parkinsonism	1	73	Dis_Dis
mergePATH:100	F20	E78	Disorders of lipoprotein metabolism and other lipidaemias	H04	Disorders of lacrimal system	1	45	Dis_Dis
mergePATH:100	F20	J03	Acute tonsillitis	H16	Keratitis	2	50	Dis_Dis
mergePATH:100	F20	N31	Neuromuscular dysfunction of bladder, not elsewhere classified	H81	Disorders of vestibular function	6	56.1667	Dis_Dis
mergePATH:100	F20	E03	Other hypothyroidism	J03	Acute tonsillitis	6	50.8333	Dis_Dis
mergePATH:100	F20	J03	Acute tonsillitis	J04	Acute laryngitis and tracheitis	1	57	Dis_Dis
mergePATH:100	F20	J18	Pneumonia, organism unspecified	J15	Bacterial pneumonia, not elsewhere classified	1	46	Dis_Dis
mergePATH:100	F20	D50	Iron deficiency anaemia	J18	Pneumonia, organism unspecified	4	55.75	Dis_Dis
mergePATH:100	F20	F00	Dementia in Alzheimer's disease	J18	Pneumonia, organism unspecified	1	73	Dis_Dis
mergePATH:100	F20	F03	Unspecified dementia	J18	Pneumonia, organism unspecified	1	73	Dis_Dis
mergePATH:100	F20	J03	Acute tonsillitis	J45	Asthma	1	57	Dis_Dis
mergePATH:100	F20	E78	Disorders of lipoprotein metabolism and other lipidaemias	K04	Diseases of pulp and periapical tissues	2	47	Dis_Dis
mergePATH:100	F20	K05	Gingivitis and periodontal diseases	K04	Diseases of pulp and periapical tissues	1	49	Dis_Dis
mergePATH:100	F20	E78	Disorders of lipoprotein metabolism and other lipidaemias	K05	Gingivitis and periodontal diseases	2	45	Dis_Dis
mergePATH:100	F20	K05	Gingivitis and periodontal diseases	K08	Other disorders of teeth and supporting structures	1	49	Dis_Dis
mergePATH:100	F20	J03	Acute tonsillitis	K29	Gastritis and duodenitis	1	57	Dis_Dis
mergePATH:100	F20	F20	Schizophrenia	K76	Other diseases of liver	178	43.3876	Dis_Dis
mergePATH:100	F20	E78	Disorders of lipoprotein metabolism and other lipidaemias	L23	Allergic contact dermatitis	2	40	Dis_Dis
mergePATH:100	F20	J03	Acute tonsillitis	L23	Allergic contact dermatitis	2	49.5	Dis_Dis
mergePATH:100	F20	F20	Schizophrenia	L84	Corns and callosities	40	47.75	Dis_Dis
mergePATH:100	F20	J03	Acute tonsillitis	M50	Cervical disc disorders	2	56.5	Dis_Dis
mergePATH:100	F20	E78	Disorders of lipoprotein metabolism and other lipidaemias	M79	Other soft tissue disorders, not elsewhere classified	1	30	Dis_Dis
mergePATH:100	F20	F20	Schizophrenia	N31	Neuromuscular dysfunction of bladder, not elsewhere classified	119	51.8151	Dis_Dis
mergePATH:101	H43	H43	Disorders of vitreous body	H33	Retinal detachments and breaks	176	56.6307	Dis_Dis
mergePATH:102	E07	E04	Other nontoxic goitre	C73	Malignant neoplasm of thyroid gland	36	55.9559	Dis_Dis
mergePATH:102	E07	E07	Other disorders of thyroid	C73	Malignant neoplasm of thyroid gland	165	49.6485	Dis_Dis
mergePATH:102	E07	E07	Other disorders of thyroid	E04	Other nontoxic goitre	113	52.2124	Dis_Dis
mergePATH:102	E07	K29	Gastritis and duodenitis	E04	Other nontoxic goitre	4	61.5	Dis_Dis
mergePATH:102	E07	M54	Dorsalgia	E04	Other nontoxic goitre	6	56.1667	Dis_Dis
mergePATH:102	E07	M54	Dorsalgia	E07	Other disorders of thyroid	31	56.0567	Dis_Dis
mergePATH:102	E07	J30	Vasomotor and allergic rhinitis	H16	Keratitis	1	74	Dis_Dis
mergePATH:102	E07	K29	Gastritis and duodenitis	H16	Keratitis	1	74	Dis_Dis
mergePATH:102	E07	M54	Dorsalgia	H16	Keratitis	2	72	Dis_Dis
mergePATH:102	E07	J40	Bronchitis, not specified as acute or chronic	H60	Otitis externa	1	74	Dis_Dis
mergePATH:102	E07	K29	Gastritis and duodenitis	H60	Otitis externa	1	74	Dis_Dis
mergePATH:102	E07	J40	Bronchitis, not specified as acute or chronic	H81	Disorders of vestibular function	1	74	Dis_Dis
mergePATH:102	E07	K29	Gastritis and duodenitis	H81	Disorders of vestibular function	1	74	Dis_Dis
mergePATH:102	E07	K29	Gastritis and duodenitis	J30	Vasomotor and allergic rhinitis	1	74	Dis_Dis
mergePATH:102	E07	J30	Vasomotor and allergic rhinitis	J40	Bronchitis, not specified as acute or chronic	1	74	Dis_Dis
mergePATH:102	E07	K29	Gastritis and duodenitis	K21	Gastro-oesophageal reflux disease	2	60.5	Dis_Dis
mergePATH:102	E07	M54	Dorsalgia	K21	Gastro-oesophageal reflux disease	2	59.5	Dis_Dis
mergePATH:102	E07	M54	Dorsalgia	K29	Gastritis and duodenitis	8	60.3333	Dis_Dis
mergePATH:102	E07	K29	Gastritis and duodenitis	K58	Irritable bowel syndrome	1	47	Dis_Dis
mergePATH:102	E07	M54	Dorsalgia	K58	Irritable bowel syndrome	2	59	Dis_Dis
mergePATH:102	E07	K29	Gastritis and duodenitis	K63	Other diseases of intestine	1	75	Dis_Dis
mergePATH:102	E07	L50	Urticaria	K63	Other diseases of intestine	1	75	Dis_Dis
mergePATH:102	E07	J30	Vasomotor and allergic rhinitis	L50	Urticaria	1	74	Dis_Dis
mergePATH:102	E07	K29	Gastritis and duodenitis	L50	Urticaria	1	74	Dis_Dis
mergePATH:102	E07	C73	Malignant neoplasm of thyroid gland	M54	Dorsalgia	31	56.2033	Dis_Dis
mergePATH:102	E07	M54	Dorsalgia	M79	Other soft tissue disorders, not elsewhere classified	2	47	Dis_Dis
mergePATH:103	B02	B02	Zoster [herpes zoster]	B02_died	Zoster [herpes zoster]_died	1	89	Dis_diedOut
mergePATH:103	B02	B02	Zoster [herpes zoster]	H19	Disorders of sclera and cornea in diseases classified elsewhere	162	59.4877	Dis_Dis
mergePATH:104	L02	D23	Other benign neoplasms of skin	C43	Malignant melanoma of skin	3	67.6667	Dis_Dis
mergePATH:104	L02	L02	Cutaneous abscess, furuncle and carbuncle	D23	Other benign neoplasms of skin	156	51	Dis_Dis
mergePATH:104	L02	L02	Cutaneous abscess, furuncle and carbuncle	L98	Other disorders of skin and subcutaneous tissue, not elsewhere classified	58	56.8542	Dis_Dis
mergePATH:105	N61	J30	Vasomotor and allergic rhinitis	B35	Dermatophytosis	8	38.875	Dis_Dis
mergePATH:105	N61	J30	Vasomotor and allergic rhinitis	B37	Candidiasis	8	32.75	Dis_Dis
mergePATH:105	N61	N61	Inflammatory disorders of breast	J30	Vasomotor and allergic rhinitis	137	33.7518	Dis_Dis
mergePATH:105	N61	J30	Vasomotor and allergic rhinitis	J31	Chronic rhinitis, nasopharyngitis and pharyngitis	8	33.625	Dis_Dis
mergePATH:105	N61	J30	Vasomotor and allergic rhinitis	L23	Allergic contact dermatitis	8	45.25	Dis_Dis
mergePATH:106	K80	K80	Cholelithiasis	K91	Postprocedural disorders of digestive system, not elsewhere classified	40	61.775	Dis_Dis
mergePATH:107	N97	N84	Polyp of female genital tract	D06	Carcinoma in situ of cervix uteri	1	30	Dis_Dis
mergePATH:107	N97	N97	Female infertility	N70	Salpingitis and oophoritis	73	31.7808	Dis_Dis
mergePATH:107	N97	N97	Female infertility	N84	Polyp of female genital tract	129	32.814	Dis_Dis
mergePATH:107	N97	N97	Female infertility	N85	Other noninflammatory disorders of uterus, except cervix	110	34.2636	Dis_Dis
mergePATH:107	N97	N97	Female infertility	N98	Complications associated with artificial fertilization	91	31.6593	Dis_Dis
mergePATH:108	L25	L25	Unspecified contact dermatitis	L28	Lichen simplex chronicus and prurigo	126	57.4444	Dis_Dis
mergePATH:109	K35	K35	Acute appendicitis	K36	Other appendicitis	120	36.575	Dis_Dis
mergePATH:110	E50	A41	Other septicaemia	A41_died	Other septicaemia_died	1	77	Dis_diedOut
mergePATH:110	E50	E50	Vitamin A deficiency	A09	Diarrhoea and gastroenteritis of presumed infectious origin	115	53.3478	Dis_Dis
mergePATH:110	E50	J18	Pneumonia, organism unspecified	A41	Other septicaemia	1	77	Dis_Dis
mergePATH:110	E50	A09	Diarrhoea and gastroenteritis of presumed infectious origin	J18	Pneumonia, organism unspecified	9	52.1111	Dis_Dis
mergePATH:110	E50	J18	Pneumonia, organism unspecified	J46	Status asthmaticus	1	29	Dis_Dis
mergePATH:110	E50	J18	Pneumonia, organism unspecified	J90	Pleural effusion, not elsewhere classified	1	73	Dis_Dis
mergePATH:111	E06	N76	Other inflammation of vagina and vulva	A60	Anogenital herpesviral [herpes simplex] infection	1	46	Dis_Dis
mergePATH:111	E06	E06	Thyroiditis	C73	Malignant neoplasm of thyroid gland	113	47.9027	Dis_Dis
mergePATH:111	E06	N76	Other inflammation of vagina and vulva	H81	Disorders of vestibular function	1	52	Dis_Dis
mergePATH:111	E06	N76	Other inflammation of vagina and vulva	K05	Gingivitis and periodontal diseases	1	22	Dis_Dis
mergePATH:111	E06	N76	Other inflammation of vagina and vulva	L02	Cutaneous abscess, furuncle and carbuncle	1	42	Dis_Dis
mergePATH:111	E06	N76	Other inflammation of vagina and vulva	L50	Urticaria	1	28	Dis_Dis
mergePATH:111	E06	N76	Other inflammation of vagina and vulva	M65	Synovitis and tenosynovitis	1	48	Dis_Dis
mergePATH:111	E06	C73	Malignant neoplasm of thyroid gland	N76	Other inflammation of vagina and vulva	13	40	Dis_Dis
mergePATH:111	E06	N76	Other inflammation of vagina and vulva	N80	Endometriosis	1	53	Dis_Dis
mergePATH:111	E06	N76	Other inflammation of vagina and vulva	N87	Dysplasia of cervix uteri	1	52	Dis_Dis
mergePATH:112	H34	H34	Retinal vascular occlusions	L85	Other epidermal thickening	16	64.6875	Dis_Dis
mergePATH:113	B17	B17	Other acute viral hepatitis	B15	Acute hepatitis A	112	33.0804	Dis_Dis
mergePATH:114	H68	H68	Eustachian salpingitis and obstruction	H69	Other disorders of Eustachian tube	27	48	Dis_Dis
mergePATH:114	H68	H68	Eustachian salpingitis and obstruction	H91	Other hearing loss	111	51.3063	Dis_Dis
mergePATH:114	H68	H91	Other hearing loss	H93	Other disorders of ear, not elsewhere classified	21	58.4286	Dis_Dis
mergePATH:114	H68	K05	Gingivitis and periodontal diseases	K03	Other diseases of hard tissues of teeth	1	58	Dis_Dis
mergePATH:114	H68	K05	Gingivitis and periodontal diseases	K04	Diseases of pulp and periapical tissues	1	55	Dis_Dis
mergePATH:114	H68	H93	Other disorders of ear, not elsewhere classified	K05	Gingivitis and periodontal diseases	4	61.75	Dis_Dis
mergePATH:115	L40	L23	Allergic contact dermatitis	B35	Dermatophytosis	6	63.3333	Dis_Dis
mergePATH:115	L40	M13	Other arthritis	L23	Allergic contact dermatitis	29	64.069	Dis_Dis
mergePATH:115	L40	L40	Psoriasis	M13	Other arthritis	102	63.4902	Dis_Dis
mergePATH:116	C53	A41	Other septicaemia	A41_died	Other septicaemia_died	1	78	Dis_diedOut
mergePATH:116	C53	C53	Malignant neoplasm of cervix uteri	C53_died	Malignant neoplasm of cervix uteri_died	16	63.5985	Dis_diedOut
mergePATH:116	C53	N13	Obstructive and reflux uropathy	N13_died	Obstructive and reflux uropathy_died	1	53	Dis_diedOut
mergePATH:116	C53	M79	Other soft tissue disorders, not elsewhere classified	A09	Diarrhoea and gastroenteritis of presumed infectious origin	9	60.8889	Dis_Dis
mergePATH:116	C53	N13	Obstructive and reflux uropathy	A41	Other septicaemia	3	60.6667	Dis_Dis
mergePATH:116	C53	C53	Malignant neoplasm of cervix uteri	I89	Other noninfective disorders of lymphatic vessels and lymph nodes	41	56.8293	Dis_Dis
mergePATH:116	C53	N30	Cystitis	K59	Other functional intestinal disorders	1	72	Dis_Dis
mergePATH:116	C53	C53	Malignant neoplasm of cervix uteri	M79	Other soft tissue disorders, not elsewhere classified	104	58.4808	Dis_Dis
mergePATH:116	C53	N30	Cystitis	N10	Acute tubulo-interstitial nephritis	1	71	Dis_Dis
mergePATH:116	C53	C53	Malignant neoplasm of cervix uteri	N13	Obstructive and reflux uropathy	74	57.1216	Dis_Dis
mergePATH:116	C53	M79	Other soft tissue disorders, not elsewhere classified	N30	Cystitis	10	58.2	Dis_Dis
mergePATH:116	C53	N30	Cystitis	N31	Neuromuscular dysfunction of bladder, not elsewhere classified	1	50	Dis_Dis
mergePATH:116	C53	N30	Cystitis	N32	Other disorders of bladder	1	77	Dis_Dis
mergePATH:117	J37	J37	Chronic laryngitis and laryngotracheitis	C32	Malignant neoplasm of larynx	23	65.9565	Dis_Dis
mergePATH:118	H11	H11	Other disorders of conjunctiva	H19	Disorders of sclera and cornea in diseases classified elsewhere	101	60.6238	Dis_Dis
mergePATH:119	J38	C32	Malignant neoplasm of larynx	C32_died	Malignant neoplasm of larynx_died	9	71.8889	Dis_diedOut
mergePATH:119	J38	C34	Malignant neoplasm of bronchus and lung	C34_died	Malignant neoplasm of bronchus and lung_died	1	59	Dis_diedOut
mergePATH:119	J38	J38	Diseases of vocal cords and larynx, not elsewhere classified	C32	Malignant neoplasm of larynx	99	65.0303	Dis_Dis
mergePATH:119	J38	D14	Benign neoplasm of middle ear and respiratory system	C34	Malignant neoplasm of bronchus and lung	3	64.6667	Dis_Dis
mergePATH:119	J38	D23	Other benign neoplasms of skin	C44	Other malignant neoplasms of skin	1	60	Dis_Dis
mergePATH:119	J38	C34	Malignant neoplasm of bronchus and lung	C79	Secondary malignant neoplasm of other sites	1	61	Dis_Dis
mergePATH:119	J38	J38	Diseases of vocal cords and larynx, not elsewhere classified	D14	Benign neoplasm of middle ear and respiratory system	99	51.101	Dis_Dis
mergePATH:119	J38	J38	Diseases of vocal cords and larynx, not elsewhere classified	D23	Other benign neoplasms of skin	44	50.5	Dis_Dis
mergePATH:119	J38	J38	Diseases of vocal cords and larynx, not elsewhere classified	J33	Nasal polyp	40	44.175	Dis_Dis
mergePATH:120	N04	J18	Pneumonia, organism unspecified	J18_died	Pneumonia, organism unspecified_died	1	75	Dis_diedOut
mergePATH:120	N04	N04	Nephrotic syndrome	N04_died	Nephrotic syndrome_died	1	71	Dis_diedOut
mergePATH:120	N04	N18	Chronic renal failure	N18_died	Chronic renal failure_died	5	62.4	Dis_diedOut
mergePATH:120	N04	N04	Nephrotic syndrome	H10	Conjunctivitis	68	49.4118	Dis_Dis
mergePATH:120	N04	H36	Retinal disorders in diseases classified elsewhere	H35	Other retinal disorders	4	48.25	Dis_Dis
mergePATH:120	N04	N18	Chronic renal failure	H36	Retinal disorders in diseases classified elsewhere	13	52.1538	Dis_Dis
mergePATH:120	N04	H10	Conjunctivitis	J18	Pneumonia, organism unspecified	9	42.4444	Dis_Dis
mergePATH:120	N04	J18	Pneumonia, organism unspecified	J90	Pleural effusion, not elsewhere classified	1	74	Dis_Dis
mergePATH:120	N04	H35	Other retinal disorders	K02	Dental caries	1	42	Dis_Dis
mergePATH:120	N04	N04	Nephrotic syndrome	N18	Chronic renal failure	97	55.7423	Dis_Dis
mergePATH:121	N60	D05	Carcinoma in situ of breast	C50	Malignant neoplasm of breast	13	49.8462	Dis_Dis
mergePATH:121	N60	N60	Benign mammary dysplasia	C50	Malignant neoplasm of breast	94	50.2128	Dis_Dis
mergePATH:121	N60	N60	Benign mammary dysplasia	D05	Carcinoma in situ of breast	25	47.08	Dis_Dis
mergePATH:121	N60	C50	Malignant neoplasm of breast	H04	Disorders of lacrimal system	7	59	Dis_Dis
mergePATH:121	N60	H04	Disorders of lacrimal system	H16	Keratitis	1	42	Dis_Dis
mergePATH:121	N60	C50	Malignant neoplasm of breast	J38	Diseases of vocal cords and larynx, not elsewhere classified	1	50	Dis_Dis
mergePATH:121	N60	C50	Malignant neoplasm of breast	L27	Dermatitis due to substances taken internally	1	50	Dis_Dis
mergePATH:121	N60	H04	Disorders of lacrimal system	M67	Other disorders of synovium and tendon	1	42	Dis_Dis
mergePATH:121	N60	C50	Malignant neoplasm of breast	N30	Cystitis	6	50	Dis_Dis
mergePATH:121	N60	H04	Disorders of lacrimal system	N30	Cystitis	1	42	Dis_Dis
mergePATH:122	N28	C64	Malignant neoplasm of kidney, except renal pelvis	C64_died	Malignant neoplasm of kidney, except renal pelvis_died	2	62	Dis_diedOut
mergePATH:122	N28	N28	Other disorders of kidney and ureter, not elsewhere classified	C64	Malignant neoplasm of kidney, except renal pelvis	94	58.5532	Dis_Dis
mergePATH:122	N28	C64	Malignant neoplasm of kidney, except renal pelvis	C79	Secondary malignant neoplasm of other sites	3	51	Dis_Dis
mergePATH:123	F31	F31	Bipolar affective disorder	F25	Schizoaffective disorders	73	40.5479	Dis_Dis
mergePATH:123	F31	F25	Schizoaffective disorders	K04	Diseases of pulp and periapical tissues	1	33	Dis_Dis
mergePATH:123	F31	L21	Seborrhoeic dermatitis	K05	Gingivitis and periodontal diseases	4	36.5	Dis_Dis
mergePATH:123	F31	F31	Bipolar affective disorder	L21	Seborrhoeic dermatitis	63	45.6349	Dis_Dis
mergePATH:123	F31	F31	Bipolar affective disorder	N91	Absent, scanty and rare menstruation	17	34.5882	Dis_Dis
mergePATH:124	F90	F90	Hyperkinetic disorders	J06	Acute upper respiratory infections of multiple and unspecified sites	91	11.011	Dis_Dis
mergePATH:124	F90	J18	Pneumonia, organism unspecified	J15	Bacterial pneumonia, not elsewhere classified	1	8	Dis_Dis
mergePATH:124	F90	J30	Vasomotor and allergic rhinitis	J18	Pneumonia, organism unspecified	5	7.6	Dis_Dis
mergePATH:124	F90	J06	Acute upper respiratory infections of multiple and unspecified sites	J30	Vasomotor and allergic rhinitis	30	9.2	Dis_Dis
mergePATH:125	K56	K81	Cholecystitis	K81_died	Cholecystitis_died	1	86	Dis_diedOut
mergePATH:125	K56	K56	Paralytic ileus and intestinal obstruction without hernia	K81	Cholecystitis	54	64.7222	Dis_Dis
mergePATH:126	C66	C66	Malignant neoplasm of ureter	C66_died	Malignant neoplasm of ureter_died	8	71.875	Dis_diedOut
mergePATH:126	C66	C67	Malignant neoplasm of bladder	C67_died	Malignant neoplasm of bladder_died	6	74.5	Dis_diedOut
mergePATH:126	C66	C66	Malignant neoplasm of ureter	C67	Malignant neoplasm of bladder	79	69.443	Dis_Dis
mergePATH:126	C66	N30	Cystitis	C67	Malignant neoplasm of bladder	1	67	Dis_Dis
mergePATH:126	C66	K29	Gastritis and duodenitis	H10	Conjunctivitis	1	67	Dis_Dis
mergePATH:126	C66	K25	Gastric ulcer	I84	Haemorrhoids	1	67	Dis_Dis
mergePATH:126	C66	H10	Conjunctivitis	K12	Stomatitis and related lesions	1	67	Dis_Dis
mergePATH:126	C66	K25	Gastric ulcer	K14	Diseases of tongue	1	67	Dis_Dis
mergePATH:126	C66	K29	Gastritis and duodenitis	K21	Gastro-oesophageal reflux disease	1	72	Dis_Dis
mergePATH:126	C66	K29	Gastritis and duodenitis	K25	Gastric ulcer	1	67	Dis_Dis
mergePATH:126	C66	C67	Malignant neoplasm of bladder	K29	Gastritis and duodenitis	8	67.875	Dis_Dis
mergePATH:126	C66	K29	Gastritis and duodenitis	L23	Allergic contact dermatitis	1	71	Dis_Dis
mergePATH:126	C66	H10	Conjunctivitis	M25	Other joint disorders, not elsewhere classified	1	67	Dis_Dis
mergePATH:126	C66	K29	Gastritis and duodenitis	N30	Cystitis	3	72	Dis_Dis
mergePATH:127	N71	N71	Inflammatory disease of uterus, except cervix	L24	Irritant contact dermatitis	77	38.961	Dis_Dis
mergePATH:128	J47	J47	Bronchiectasis	K14	Diseases of tongue	12	66	Dis_Dis
mergePATH:129	D30	C64	Malignant neoplasm of kidney, except renal pelvis	C64_died	Malignant neoplasm of kidney, except renal pelvis_died	4	63.5	Dis_diedOut
mergePATH:129	D30	C67	Malignant neoplasm of bladder	C67_died	Malignant neoplasm of bladder_died	1	80	Dis_diedOut
mergePATH:129	D30	D30	Benign neoplasm of urinary organs	C64	Malignant neoplasm of kidney, except renal pelvis	67	60.6269	Dis_Dis
mergePATH:129	D30	D30	Benign neoplasm of urinary organs	C67	Malignant neoplasm of bladder	74	65.1486	Dis_Dis
mergePATH:129	D30	N30	Cystitis	C67	Malignant neoplasm of bladder	1	38	Dis_Dis
mergePATH:129	D30	C64	Malignant neoplasm of kidney, except renal pelvis	C79	Secondary malignant neoplasm of other sites	3	66.6667	Dis_Dis
mergePATH:129	D30	N30	Cystitis	D30	Benign neoplasm of urinary organs	1	38	Dis_Dis
mergePATH:129	D30	K29	Gastritis and duodenitis	J30	Vasomotor and allergic rhinitis	3	63.3333	Dis_Dis
mergePATH:129	D30	J30	Vasomotor and allergic rhinitis	J31	Chronic rhinitis, nasopharyngitis and pharyngitis	1	38	Dis_Dis
mergePATH:129	D30	C67	Malignant neoplasm of bladder	K29	Gastritis and duodenitis	12	67.6667	Dis_Dis
mergePATH:129	D30	J30	Vasomotor and allergic rhinitis	L50	Urticaria	1	38	Dis_Dis
mergePATH:129	D30	J31	Chronic rhinitis, nasopharyngitis and pharyngitis	L50	Urticaria	1	38	Dis_Dis
mergePATH:129	D30	J30	Vasomotor and allergic rhinitis	N30	Cystitis	1	38	Dis_Dis
mergePATH:129	D30	K29	Gastritis and duodenitis	N30	Cystitis	3	62	Dis_Dis
mergePATH:130	H44	H43	Disorders of vitreous body	H33	Retinal detachments and breaks	2	47.5	Dis_Dis
mergePATH:130	H44	H44	Disorders of globe	H43	Disorders of vitreous body	73	63.2877	Dis_Dis
mergePATH:131	N34	H52	Disorders of refraction and accommodation	H16	Keratitis	4	44.5	Dis_Dis
mergePATH:131	N34	N34	Urethritis and urethral syndrome	H52	Disorders of refraction and accommodation	73	48.9041	Dis_Dis
mergePATH:131	N34	H52	Disorders of refraction and accommodation	K05	Gingivitis and periodontal diseases	4	56	Dis_Dis
mergePATH:131	N34	H16	Keratitis	L03	Cellulitis	1	26	Dis_Dis
mergePATH:131	N34	H52	Disorders of refraction and accommodation	L03	Cellulitis	4	39.25	Dis_Dis
mergePATH:132	I51	I51	Complications and ill-defined descriptions of heart disease	H20	Iridocyclitis	67	68.9403	Dis_Dis
mergePATH:132	I51	H20	Iridocyclitis	H43	Disorders of vitreous body	2	75	Dis_Dis
mergePATH:133	I05	K29	Gastritis and duodenitis	A09	Diarrhoea and gastroenteritis of presumed infectious origin	2	66.5	Dis_Dis
mergePATH:133	I05	K21	Gastro-oesophageal reflux disease	B37	Candidiasis	1	63	Dis_Dis
mergePATH:133	I05	K29	Gastritis and duodenitis	B37	Candidiasis	2	66.5	Dis_Dis
mergePATH:133	I05	K21	Gastro-oesophageal reflux disease	H10	Conjunctivitis	1	62	Dis_Dis
mergePATH:133	I05	K29	Gastritis and duodenitis	K05	Gingivitis and periodontal diseases	2	66	Dis_Dis
mergePATH:133	I05	K29	Gastritis and duodenitis	K21	Gastro-oesophageal reflux disease	2	58.5	Dis_Dis
mergePATH:133	I05	M48	Other spondylopathies	K29	Gastritis and duodenitis	5	64.4	Dis_Dis
mergePATH:133	I05	K29	Gastritis and duodenitis	K30	Dyspepsia	2	59.5	Dis_Dis
mergePATH:133	I05	K29	Gastritis and duodenitis	K58	Irritable bowel syndrome	2	66	Dis_Dis
mergePATH:133	I05	M51	Other intervertebral disc disorders	M48	Other spondylopathies	16	64.375	Dis_Dis
mergePATH:133	I05	I05	Rheumatic mitral valve diseases	M51	Other intervertebral disc disorders	61	63.459	Dis_Dis
mergePATH:134	D23	D23	Other benign neoplasms of skin	C43	Malignant melanoma of skin	15	59.0667	Dis_Dis
mergePATH:134	D23	D23	Other benign neoplasms of skin	C44	Other malignant neoplasms of skin	59	67.7797	Dis_Dis
mergePATH:135	A04	A04	Other bacterial intestinal infections	B15	Acute hepatitis A	33	29.5758	Dis_Dis
mergePATH:136	D64	C90	Multiple myeloma and malignant plasma cell neoplasms	C90_died	Multiple myeloma and malignant plasma cell neoplasms_died	1	70	Dis_diedOut
mergePATH:136	D64	C91	Lymphoid leukaemia	C91_died	Lymphoid leukaemia_died	4	61.25	Dis_diedOut
mergePATH:136	D64	C92	Myeloid leukaemia	C92_died	Myeloid leukaemia_died	1	74	Dis_diedOut
mergePATH:136	D64	D46	Myelodysplastic syndromes	D46_died	Myelodysplastic syndromes_died	6	70.3333	Dis_diedOut
mergePATH:136	D64	D64	Other anaemias	C90	Multiple myeloma and malignant plasma cell neoplasms	13	63.4615	Dis_Dis
mergePATH:136	D64	D64	Other anaemias	C91	Lymphoid leukaemia	12	50.5833	Dis_Dis
mergePATH:136	D64	D46	Myelodysplastic syndromes	C92	Myeloid leukaemia	3	50.3333	Dis_Dis
mergePATH:136	D64	D64	Other anaemias	D46	Myelodysplastic syndromes	41	64.7805	Dis_Dis
mergePATH:136	D64	C90	Multiple myeloma and malignant plasma cell neoplasms	K05	Gingivitis and periodontal diseases	2	60.5	Dis_Dis
mergePATH:137	K11	K11	Diseases of salivary glands	D11	Benign neoplasm of major salivary glands	53	48.434	Dis_Dis
mergePATH:138	M16	F00	Dementia in Alzheimer's disease	F00_died	Dementia in Alzheimer's disease_died	2	86	Dis_diedOut
mergePATH:138	M16	F03	Unspecified dementia	F03_died	Unspecified dementia_died	2	87.5	Dis_diedOut
mergePATH:138	M16	M16	Coxarthrosis [arthrosis of hip]	M16_died	Coxarthrosis [arthrosis of hip]_died	1	88	Dis_diedOut
mergePATH:138	M16	J15	Bacterial pneumonia, not elsewhere classified	C34	Malignant neoplasm of bronchus and lung	1	75	Dis_Dis
mergePATH:138	M16	J18	Pneumonia, organism unspecified	C34	Malignant neoplasm of bronchus and lung	1	75	Dis_Dis
mergePATH:138	M16	F03	Unspecified dementia	F00	Dementia in Alzheimer's disease	15	79.2	Dis_Dis
mergePATH:138	M16	M16	Coxarthrosis [arthrosis of hip]	F03	Unspecified dementia	50	80.96	Dis_Dis
mergePATH:138	M16	F00	Dementia in Alzheimer's disease	G21	Secondary parkinsonism	1	75	Dis_Dis
mergePATH:138	M16	F00	Dementia in Alzheimer's disease	J15	Bacterial pneumonia, not elsewhere classified	1	75	Dis_Dis
mergePATH:138	M16	J18	Pneumonia, organism unspecified	J15	Bacterial pneumonia, not elsewhere classified	1	75	Dis_Dis
mergePATH:138	M16	F00	Dementia in Alzheimer's disease	J18	Pneumonia, organism unspecified	1	75	Dis_Dis
mergePATH:138	M16	F00	Dementia in Alzheimer's disease	U24	NA	1	83	Dis_Dis
mergePATH:139	M99	M80	Osteoporosis with pathological fracture	A41	Other septicaemia	1	81	Dis_Dis
mergePATH:139	M99	M99	Biomechanical lesions, not elsewhere classified	M80	Osteoporosis with pathological fracture	48	73.4792	Dis_Dis
mergePATH:140	B07	L08	Other local infections of skin and subcutaneous tissue	J15	Bacterial pneumonia, not elsewhere classified	1	7	Dis_Dis
mergePATH:140	B07	B07	Viral warts	L08	Other local infections of skin and subcutaneous tissue	42	36.7619	Dis_Dis
mergePATH:141	D46	C92	Myeloid leukaemia	C92_died	Myeloid leukaemia_died	21	64.4286	Dis_diedOut
mergePATH:141	D46	D46	Myelodysplastic syndromes	D46_died	Myelodysplastic syndromes_died	7	60.5714	Dis_diedOut
mergePATH:141	D46	D46	Myelodysplastic syndromes	C92	Myeloid leukaemia	46	59.8696	Dis_Dis
mergePATH:142	N02	C67	Malignant neoplasm of bladder	C67_died	Malignant neoplasm of bladder_died	3	71	Dis_diedOut
mergePATH:142	N02	N02	Recurrent and persistent haematuria	C67	Malignant neoplasm of bladder	46	66.7391	Dis_Dis
mergePATH:142	N02	K29	Gastritis and duodenitis	H60	Otitis externa	1	45	Dis_Dis
mergePATH:142	N02	K29	Gastritis and duodenitis	H90	Conductive and sensorineural hearing loss	1	45	Dis_Dis
mergePATH:142	N02	K29	Gastritis and duodenitis	K05	Gingivitis and periodontal diseases	1	45	Dis_Dis
mergePATH:142	N02	M79	Other soft tissue disorders, not elsewhere classified	K05	Gingivitis and periodontal diseases	1	45	Dis_Dis
mergePATH:142	N02	K05	Gingivitis and periodontal diseases	K08	Other disorders of teeth and supporting structures	1	45	Dis_Dis
mergePATH:142	N02	C67	Malignant neoplasm of bladder	K29	Gastritis and duodenitis	5	63	Dis_Dis
mergePATH:142	N02	K29	Gastritis and duodenitis	K35	Acute appendicitis	1	45	Dis_Dis
mergePATH:142	N02	K29	Gastritis and duodenitis	L03	Cellulitis	1	90	Dis_Dis
mergePATH:142	N02	K29	Gastritis and duodenitis	M79	Other soft tissue disorders, not elsewhere classified	1	45	Dis_Dis
mergePATH:142	N02	K29	Gastritis and duodenitis	N30	Cystitis	1	71	Dis_Dis
mergePATH:142	N02	K29	Gastritis and duodenitis	N39	Other disorders of urinary system	1	52	Dis_Dis
mergePATH:143	I34	I34	Nonrheumatic mitral valve disorders	G47	Sleep disorders	13	60.8462	Dis_Dis
mergePATH:144	F22	F20	Schizophrenia	D64	Other anaemias	2	41	Dis_Dis
mergePATH:144	F22	F22	Persistent delusional disorders	F20	Schizophrenia	40	50.45	Dis_Dis
mergePATH:144	F22	F20	Schizophrenia	K02	Dental caries	1	52	Dis_Dis
mergePATH:144	F22	F20	Schizophrenia	N31	Neuromuscular dysfunction of bladder, not elsewhere classified	1	60	Dis_Dis
mergePATH:145	M32	M32	Systemic lupus erythematosus	M32_died	Systemic lupus erythematosus_died	1	44	Dis_diedOut
mergePATH:145	M32	M05	Seropositive rheumatoid arthritis	B02	Zoster [herpes zoster]	2	40.5	Dis_Dis
mergePATH:145	M32	M05	Seropositive rheumatoid arthritis	H01	Other inflammation of eyelid	2	58.5	Dis_Dis
mergePATH:145	M32	M05	Seropositive rheumatoid arthritis	H04	Disorders of lacrimal system	2	31.5	Dis_Dis
mergePATH:145	M32	M05	Seropositive rheumatoid arthritis	J04	Acute laryngitis and tracheitis	2	26	Dis_Dis
mergePATH:145	M32	M05	Seropositive rheumatoid arthritis	J15	Bacterial pneumonia, not elsewhere classified	2	50.5	Dis_Dis
mergePATH:145	M32	M05	Seropositive rheumatoid arthritis	J40	Bronchitis, not specified as acute or chronic	2	33	Dis_Dis
mergePATH:145	M32	M05	Seropositive rheumatoid arthritis	K25	Gastric ulcer	2	56.5	Dis_Dis
mergePATH:145	M32	M05	Seropositive rheumatoid arthritis	K29	Gastritis and duodenitis	2	42.5	Dis_Dis
mergePATH:145	M32	M05	Seropositive rheumatoid arthritis	L30	Other dermatitis	2	26.5	Dis_Dis
mergePATH:145	M32	M32	Systemic lupus erythematosus	M05	Seropositive rheumatoid arthritis	15	43.5333	Dis_Dis
mergePATH:145	M32	M05	Seropositive rheumatoid arthritis	M47	Spondylosis	2	56	Dis_Dis
mergePATH:146	I73	I46	Cardiac arrest	I46_died	Cardiac arrest_died	1	74	Dis_diedOut
mergePATH:146	I73	N17	Acute renal failure	N17_died	Acute renal failure_died	4	77.5	Dis_diedOut
mergePATH:146	I73	N18	Chronic renal failure	B02	Zoster [herpes zoster]	1	59	Dis_Dis
mergePATH:146	I73	N18	Chronic renal failure	H26	Other cataract	1	58	Dis_Dis
mergePATH:146	I73	N18	Chronic renal failure	H36	Retinal disorders in diseases classified elsewhere	1	59	Dis_Dis
mergePATH:146	I73	N18	Chronic renal failure	I20	Angina pectoris	1	74	Dis_Dis
mergePATH:146	I73	N18	Chronic renal failure	I46	Cardiac arrest	1	74	Dis_Dis
mergePATH:146	I73	N18	Chronic renal failure	K25	Gastric ulcer	1	74	Dis_Dis
mergePATH:146	I73	N18	Chronic renal failure	L02	Cutaneous abscess, furuncle and carbuncle	1	68	Dis_Dis
mergePATH:146	I73	N18	Chronic renal failure	L03	Cellulitis	1	68	Dis_Dis
mergePATH:146	I73	I73	Other peripheral vascular diseases	N17	Acute renal failure	17	73.1765	Dis_Dis
mergePATH:146	I73	N17	Acute renal failure	N18	Chronic renal failure	4	71	Dis_Dis
mergePATH:147	G53	G53	Cranial nerve disorders in diseases classified elsewhere	N32	Other disorders of bladder	15	68.3333	Dis_Dis
mergePATH:148	N20	C64	Malignant neoplasm of kidney, except renal pelvis	C64_died	Malignant neoplasm of kidney, except renal pelvis_died	1	78	Dis_diedOut
mergePATH:148	N20	C65	Malignant neoplasm of renal pelvis	C65_died	Malignant neoplasm of renal pelvis_died	2	55.5	Dis_diedOut
mergePATH:148	N20	D30	Benign neoplasm of urinary organs	C64	Malignant neoplasm of kidney, except renal pelvis	5	60.4	Dis_Dis
mergePATH:148	N20	N20	Calculus of kidney and ureter	C65	Malignant neoplasm of renal pelvis	11	65	Dis_Dis
mergePATH:148	N20	N20	Calculus of kidney and ureter	D30	Benign neoplasm of urinary organs	35	62.3429	Dis_Dis
mergePATH:149	F70	J34	Other disorders of nose and nasal sinuses	J15	Bacterial pneumonia, not elsewhere classified	1	10	Dis_Dis
mergePATH:149	F70	L50	Urticaria	J15	Bacterial pneumonia, not elsewhere classified	1	10	Dis_Dis
mergePATH:149	F70	J30	Vasomotor and allergic rhinitis	J18	Pneumonia, organism unspecified	4	7	Dis_Dis
mergePATH:149	F70	F70	Mild mental retardation	J30	Vasomotor and allergic rhinitis	29	15.7586	Dis_Dis
mergePATH:149	F70	J30	Vasomotor and allergic rhinitis	J34	Other disorders of nose and nasal sinuses	4	11.25	Dis_Dis
mergePATH:149	F70	J30	Vasomotor and allergic rhinitis	L50	Urticaria	4	10	Dis_Dis
mergePATH:150	U32	U32	NA	J30	Vasomotor and allergic rhinitis	27	31.8889	Dis_Dis
mergePATH:150	U32	J30	Vasomotor and allergic rhinitis	J34	Other disorders of nose and nasal sinuses	3	29.6667	Dis_Dis
mergePATH:150	U32	J30	Vasomotor and allergic rhinitis	J40	Bronchitis, not specified as acute or chronic	1	36	Dis_Dis
mergePATH:150	U32	J30	Vasomotor and allergic rhinitis	L23	Allergic contact dermatitis	1	27	Dis_Dis
mergePATH:151	M83	K29	Gastritis and duodenitis	F43	Reaction to severe stress, and adjustment disorders	1	54	Dis_Dis
mergePATH:151	M83	K29	Gastritis and duodenitis	G47	Sleep disorders	1	55	Dis_Dis
mergePATH:151	M83	H10	Conjunctivitis	H00	Hordeolum and chalazion	1	53	Dis_Dis
mergePATH:151	M83	K29	Gastritis and duodenitis	H10	Conjunctivitis	1	53	Dis_Dis
mergePATH:151	M83	K29	Gastritis and duodenitis	H81	Disorders of vestibular function	1	70	Dis_Dis
mergePATH:151	M83	M83	Adult osteomalacia	J03	Acute tonsillitis	26	48.1538	Dis_Dis
mergePATH:151	M83	K29	Gastritis and duodenitis	J30	Vasomotor and allergic rhinitis	1	55	Dis_Dis
mergePATH:151	M83	K29	Gastritis and duodenitis	K03	Other diseases of hard tissues of teeth	1	62	Dis_Dis
mergePATH:151	M83	K29	Gastritis and duodenitis	K05	Gingivitis and periodontal diseases	1	62	Dis_Dis
mergePATH:151	M83	H10	Conjunctivitis	K12	Stomatitis and related lesions	1	53	Dis_Dis
mergePATH:151	M83	K29	Gastritis and duodenitis	K12	Stomatitis and related lesions	1	53	Dis_Dis
mergePATH:151	M83	K29	Gastritis and duodenitis	K14	Diseases of tongue	1	53	Dis_Dis
mergePATH:151	M83	K29	Gastritis and duodenitis	K21	Gastro-oesophageal reflux disease	1	62	Dis_Dis
mergePATH:151	M83	J03	Acute tonsillitis	K29	Gastritis and duodenitis	6	54.6667	Dis_Dis
mergePATH:151	M83	K29	Gastritis and duodenitis	K58	Irritable bowel syndrome	1	56	Dis_Dis
mergePATH:152	C83	C84	Peripheral and cutaneous T-cell lymphomas	C84_died	Peripheral and cutaneous T-cell lymphomas_died	4	42.5	Dis_diedOut
mergePATH:152	C83	C83	Diffuse non-Hodgkin's lymphoma	C84	Peripheral and cutaneous T-cell lymphomas	24	43.5417	Dis_Dis
mergePATH:153	M40	H26	Other cataract	H20	Iridocyclitis	1	63	Dis_Dis
mergePATH:153	M40	M40	Kyphosis and lordosis	H26	Other cataract	23	69.4348	Dis_Dis
mergePATH:153	M40	H26	Other cataract	H44	Disorders of globe	1	66	Dis_Dis
mergePATH:154	M34	M34	Systemic sclerosis	M34_died	Systemic sclerosis_died	2	68.5	Dis_diedOut
mergePATH:154	M34	M34	Systemic sclerosis	K21	Gastro-oesophageal reflux disease	22	62.5455	Dis_Dis
mergePATH:154	M34	L23	Allergic contact dermatitis	L02	Cutaneous abscess, furuncle and carbuncle	1	55	Dis_Dis
mergePATH:154	M34	K21	Gastro-oesophageal reflux disease	L23	Allergic contact dermatitis	6	65.3333	Dis_Dis
mergePATH:154	M34	L23	Allergic contact dermatitis	L27	Dermatitis due to substances taken internally	1	52	Dis_Dis
mergePATH:154	M34	L23	Allergic contact dermatitis	L28	Lichen simplex chronicus and prurigo	1	78	Dis_Dis
mergePATH:154	M34	L23	Allergic contact dermatitis	L30	Other dermatitis	1	55	Dis_Dis
mergePATH:155	N86	N86	Erosion and ectropion of cervix uteri	C53	Malignant neoplasm of cervix uteri	22	50.9091	Dis_Dis
mergePATH:155	N86	C53	Malignant neoplasm of cervix uteri	N39	Other disorders of urinary system	2	66	Dis_Dis
mergePATH:156	N84	N84	Polyp of female genital tract	C53	Malignant neoplasm of cervix uteri	15	49.1333	Dis_Dis
mergePATH:156	N84	C53	Malignant neoplasm of cervix uteri	M79	Other soft tissue disorders, not elsewhere classified	3	48	Dis_Dis
mergePATH:156	N84	M79	Other soft tissue disorders, not elsewhere classified	N30	Cystitis	1	46	Dis_Dis
mergePATH:157	K14	C02	Malignant neoplasm of other and unspecified parts of tongue	C02_died	Malignant neoplasm of other and unspecified parts of tongue_died	1	72	Dis_diedOut
mergePATH:157	K14	K14	Diseases of tongue	C02	Malignant neoplasm of other and unspecified parts of tongue	21	59.4286	Dis_Dis
mergePATH:158	M49	M49	Spondylopathies in diseases classified elsewhere	J37	Chronic laryngitis and laryngotracheitis	20	63.65	Dis_Dis
mergePATH:159	C54	M65	Synovitis and tenosynovitis	B02	Zoster [herpes zoster]	3	51.6667	Dis_Dis
mergePATH:159	C54	M65	Synovitis and tenosynovitis	M19	Other arthrosis	2	65.5	Dis_Dis
mergePATH:159	C54	M65	Synovitis and tenosynovitis	M25	Other joint disorders, not elsewhere classified	2	65	Dis_Dis
mergePATH:159	C54	C54	Malignant neoplasm of corpus uteri	M65	Synovitis and tenosynovitis	20	50.5	Dis_Dis
mergePATH:160	G46	G46	Vascular syndromes of brain in cerebrovascular diseases	I49	Other cardiac arrhythmias	20	61.95	Dis_Dis
mergePATH:161	C56	C56	Malignant neoplasm of ovary	C56_died	Malignant neoplasm of ovary_died	1	51	Dis_diedOut
mergePATH:161	C56	C56	Malignant neoplasm of ovary	D70	Agranulocytosis	18	53.2222	Dis_Dis
mergePATH:162	I88	C83	Diffuse non-Hodgkin's lymphoma	C83_died	Diffuse non-Hodgkin's lymphoma_died	1	53	Dis_diedOut
mergePATH:162	I88	I88	Nonspecific lymphadenitis	C83	Diffuse non-Hodgkin's lymphoma	16	55.3125	Dis_Dis
mergePATH:162	I88	C83	Diffuse non-Hodgkin's lymphoma	C84	Peripheral and cutaneous T-cell lymphomas	1	20	Dis_Dis
mergePATH:163	Q20	J01	Acute sinusitis	A09	Diarrhoea and gastroenteritis of presumed infectious origin	2	5	Dis_Dis
mergePATH:163	Q20	J06	Acute upper respiratory infections of multiple and unspecified sites	J01	Acute sinusitis	5	18.5	Dis_Dis
mergePATH:163	Q20	Q20	Congenital malformations of cardiac chambers and connections	J02	Acute pharyngitis	15	9.69231	Dis_Dis
mergePATH:163	Q20	Q20	Congenital malformations of cardiac chambers and connections	J06	Acute upper respiratory infections of multiple and unspecified sites	10	13.6556	Dis_Dis
mergePATH:163	Q20	J01	Acute sinusitis	J45	Asthma	2	9.5	Dis_Dis
mergePATH:163	Q20	L23	Allergic contact dermatitis	K30	Dyspepsia	1	NA	Dis_Dis
mergePATH:163	Q20	J01	Acute sinusitis	K58	Irritable bowel syndrome	2	52	Dis_Dis
mergePATH:163	Q20	L23	Allergic contact dermatitis	L02	Cutaneous abscess, furuncle and carbuncle	1	NA	Dis_Dis
mergePATH:163	Q20	L23	Allergic contact dermatitis	L08	Other local infections of skin and subcutaneous tissue	2	NA	Dis_Dis
mergePATH:163	Q20	J02	Acute pharyngitis	L23	Allergic contact dermatitis	5	4.66667	Dis_Dis
mergePATH:163	Q20	L23	Allergic contact dermatitis	L30	Other dermatitis	1	NA	Dis_Dis
mergePATH:163	Q20	K58	Irritable bowel syndrome	L98	Other disorders of skin and subcutaneous tissue, not elsewhere classified	1	NA	Dis_Dis
mergePATH:163	Q20	L02	Cutaneous abscess, furuncle and carbuncle	L98	Other disorders of skin and subcutaneous tissue, not elsewhere classified	1	NA	Dis_Dis
mergePATH:164	D21	C44	Other malignant neoplasms of skin	C44_died	Other malignant neoplasms of skin_died	1	82	Dis_diedOut
mergePATH:164	D21	D21	Other benign neoplasms of connective and other soft tissue	C44	Other malignant neoplasms of skin	15	66.4	Dis_Dis
mergePATH:165	L05	L04	Acute lymphadenitis	J15	Bacterial pneumonia, not elsewhere classified	2	12.5	Dis_Dis
mergePATH:165	L05	L05	Pilonidal cyst	L04	Acute lymphadenitis	14	34.0714	Dis_Dis
mergePATH:166	D72	C92	Myeloid leukaemia	C92_died	Myeloid leukaemia_died	3	65.3333	Dis_diedOut
mergePATH:166	D72	D72	Other disorders of white blood cells	C92	Myeloid leukaemia	14	57.1429	Dis_Dis
mergePATH:167	B85	N73	Other female pelvic inflammatory diseases	D27	Benign neoplasm of ovary	1	25	Dis_Dis
mergePATH:167	B85	B85	Pediculosis and phthiriasis	N73	Other female pelvic inflammatory diseases	13	34.2308	Dis_Dis
mergePATH:167	B85	D27	Benign neoplasm of ovary	N80	Endometriosis	1	25	Dis_Dis
mergePATH:167	B85	N73	Other female pelvic inflammatory diseases	N80	Endometriosis	1	25	Dis_Dis
mergePATH:168	L29	L29	Pruritus	U28	NA	12	54.75	Dis_Dis
mergePATH:169	K60	K60	Fissure and fistula of anal and rectal regions	A18	Tuberculosis of other organs	11	40.4545	Dis_Dis
trajectory _by_1st_disease
ID # of trajectory	ICD9 code of initla disease	Name of initial disease	disease_deathNodes in the PATH	ID # of trajectory set by initial disease
PATH:3829	A09	Diarrhoea and gastroenteritis of presumed infectious origin	A09	mergePATH:0
PATH:3829	A09	Diarrhoea and gastroenteritis of presumed infectious origin	B17	mergePATH:0
PATH:3829	A09	Diarrhoea and gastroenteritis of presumed infectious origin	B15	mergePATH:0
PATH:4174	A09	Diarrhoea and gastroenteritis of presumed infectious origin	A09	mergePATH:0
PATH:4174	A09	Diarrhoea and gastroenteritis of presumed infectious origin	B15	mergePATH:0
PATH:2547	H65	Nonsuppurative otitis media	H65	mergePATH:1
PATH:2547	H65	Nonsuppurative otitis media	H93	mergePATH:1
PATH:2547	H65	Nonsuppurative otitis media	K05	mergePATH:1
PATH:2547	H65	Nonsuppurative otitis media	K04	mergePATH:1
PATH:3105	H65	Nonsuppurative otitis media	H65	mergePATH:1
PATH:3105	H65	Nonsuppurative otitis media	H91	mergePATH:1
PATH:3105	H65	Nonsuppurative otitis media	H93	mergePATH:1
PATH:3105	H65	Nonsuppurative otitis media	K05	mergePATH:1
PATH:3105	H65	Nonsuppurative otitis media	L03	mergePATH:1
PATH:3843	F00	Dementia in Alzheimer's disease	F00	mergePATH:2
PATH:3843	F00	Dementia in Alzheimer's disease	U24	mergePATH:2
PATH:3843	F00	Dementia in Alzheimer's disease	F00_died	mergePATH:2
PATH:4066	F00	Dementia in Alzheimer's disease	F00	mergePATH:2
PATH:4066	F00	Dementia in Alzheimer's disease	B86	mergePATH:2
PATH:4066	F00	Dementia in Alzheimer's disease	F00_died	mergePATH:2
PATH:4077	F00	Dementia in Alzheimer's disease	F00	mergePATH:2
PATH:4077	F00	Dementia in Alzheimer's disease	U23	mergePATH:2
PATH:4077	F00	Dementia in Alzheimer's disease	F00_died	mergePATH:2
PATH:4077	F00	Dementia in Alzheimer's disease	U23_died	mergePATH:2
PATH:4116	F00	Dementia in Alzheimer's disease	F00	mergePATH:2
PATH:4116	F00	Dementia in Alzheimer's disease	U30	mergePATH:2
PATH:4116	F00	Dementia in Alzheimer's disease	L50	mergePATH:2
PATH:4116	F00	Dementia in Alzheimer's disease	F00_died	mergePATH:2
PATH:4116	F00	Dementia in Alzheimer's disease	L29	mergePATH:2
PATH:4203	F00	Dementia in Alzheimer's disease	F00	mergePATH:2
PATH:4203	F00	Dementia in Alzheimer's disease	G21	mergePATH:2
PATH:4203	F00	Dementia in Alzheimer's disease	F00_died	mergePATH:2
PATH:4203	F00	Dementia in Alzheimer's disease	G21_died	mergePATH:2
PATH:4203	F00	Dementia in Alzheimer's disease	A41	mergePATH:2
PATH:4255	F00	Dementia in Alzheimer's disease	F00	mergePATH:2
PATH:4255	F00	Dementia in Alzheimer's disease	N17	mergePATH:2
PATH:4255	F00	Dementia in Alzheimer's disease	N18	mergePATH:2
PATH:4255	F00	Dementia in Alzheimer's disease	F00_died	mergePATH:2
PATH:4255	F00	Dementia in Alzheimer's disease	N17_died	mergePATH:2
PATH:4255	F00	Dementia in Alzheimer's disease	I20	mergePATH:2
PATH:4255	F00	Dementia in Alzheimer's disease	H25	mergePATH:2
PATH:4255	F00	Dementia in Alzheimer's disease	I63	mergePATH:2
PATH:4255	F00	Dementia in Alzheimer's disease	H35	mergePATH:2
PATH:4255	F00	Dementia in Alzheimer's disease	K59	mergePATH:2
PATH:4255	F00	Dementia in Alzheimer's disease	B02	mergePATH:2
PATH:4255	F00	Dementia in Alzheimer's disease	G47	mergePATH:2
PATH:4255	F00	Dementia in Alzheimer's disease	G25	mergePATH:2
PATH:4255	F00	Dementia in Alzheimer's disease	J81	mergePATH:2
PATH:4255	F00	Dementia in Alzheimer's disease	J69	mergePATH:2
PATH:5105	F00	Dementia in Alzheimer's disease	F00	mergePATH:2
PATH:5105	F00	Dementia in Alzheimer's disease	I95	mergePATH:2
PATH:5105	F00	Dementia in Alzheimer's disease	F00_died	mergePATH:2
PATH:5105	F00	Dementia in Alzheimer's disease	I95_died	mergePATH:2
PATH:5247	F00	Dementia in Alzheimer's disease	F00	mergePATH:2
PATH:5247	F00	Dementia in Alzheimer's disease	J80	mergePATH:2
PATH:5247	F00	Dementia in Alzheimer's disease	J80_died	mergePATH:2
PATH:1584	J40	Bronchitis, not specified as acute or chronic	J40	mergePATH:3
PATH:1584	J40	Bronchitis, not specified as acute or chronic	K76	mergePATH:3
PATH:1584	J40	Bronchitis, not specified as acute or chronic	E78	mergePATH:3
PATH:1584	J40	Bronchitis, not specified as acute or chronic	M79	mergePATH:3
PATH:1584	J40	Bronchitis, not specified as acute or chronic	J30	mergePATH:3
PATH:1584	J40	Bronchitis, not specified as acute or chronic	A09	mergePATH:3
PATH:1584	J40	Bronchitis, not specified as acute or chronic	H04	mergePATH:3
PATH:1584	J40	Bronchitis, not specified as acute or chronic	K12	mergePATH:3
PATH:2041	J40	Bronchitis, not specified as acute or chronic	J40	mergePATH:3
PATH:2041	J40	Bronchitis, not specified as acute or chronic	A04	mergePATH:3
PATH:2041	J40	Bronchitis, not specified as acute or chronic	J40_died	mergePATH:3
PATH:2041	J40	Bronchitis, not specified as acute or chronic	L60	mergePATH:3
PATH:3616	J40	Bronchitis, not specified as acute or chronic	J40	mergePATH:3
PATH:3616	J40	Bronchitis, not specified as acute or chronic	K75	mergePATH:3
PATH:3616	J40	Bronchitis, not specified as acute or chronic	C22	mergePATH:3
PATH:3616	J40	Bronchitis, not specified as acute or chronic	K75_died	mergePATH:3
PATH:3616	J40	Bronchitis, not specified as acute or chronic	C22_died	mergePATH:3
PATH:4733	J40	Bronchitis, not specified as acute or chronic	J40	mergePATH:3
PATH:4733	J40	Bronchitis, not specified as acute or chronic	N12	mergePATH:3
PATH:3532	H35	Other retinal disorders	H35	mergePATH:4
PATH:3532	H35	Other retinal disorders	L25	mergePATH:4
PATH:3532	H35	Other retinal disorders	L28	mergePATH:4
PATH:4513	H35	Other retinal disorders	H35	mergePATH:4
PATH:4513	H35	Other retinal disorders	G58	mergePATH:4
PATH:4513	H35	Other retinal disorders	C34	mergePATH:4
PATH:4513	H35	Other retinal disorders	C79	mergePATH:4
PATH:4513	H35	Other retinal disorders	C79_died	mergePATH:4
PATH:4863	H35	Other retinal disorders	H35	mergePATH:4
PATH:4863	H35	Other retinal disorders	H50	mergePATH:4
PATH:4863	H35	Other retinal disorders	J30	mergePATH:4
PATH:4863	H35	Other retinal disorders	J18	mergePATH:4
PATH:4863	H35	Other retinal disorders	L23	mergePATH:4
PATH:4863	H35	Other retinal disorders	K59	mergePATH:4
PATH:4863	H35	Other retinal disorders	J15	mergePATH:4
PATH:4863	H35	Other retinal disorders	B08	mergePATH:4
PATH:4863	H35	Other retinal disorders	H16	mergePATH:4
PATH:4863	H35	Other retinal disorders	J35	mergePATH:4
PATH:4863	H35	Other retinal disorders	A04	mergePATH:4
PATH:4863	H35	Other retinal disorders	H11	mergePATH:4
PATH:5265	H35	Other retinal disorders	H35	mergePATH:4
PATH:5265	H35	Other retinal disorders	N21	mergePATH:4
PATH:2282	K52	Other noninfective gastroenteritis and colitis	K52	mergePATH:5
PATH:2282	K52	Other noninfective gastroenteritis and colitis	K56	mergePATH:5
PATH:2282	K52	Other noninfective gastroenteritis and colitis	K56_died	mergePATH:5
PATH:2282	K52	Other noninfective gastroenteritis and colitis	K81	mergePATH:5
PATH:3344	K52	Other noninfective gastroenteritis and colitis	K52	mergePATH:5
PATH:3344	K52	Other noninfective gastroenteritis and colitis	K81	mergePATH:5
PATH:3344	K52	Other noninfective gastroenteritis and colitis	K81_died	mergePATH:5
PATH:4447	K52	Other noninfective gastroenteritis and colitis	K52	mergePATH:5
PATH:4447	K52	Other noninfective gastroenteritis and colitis	B17	mergePATH:5
PATH:4447	K52	Other noninfective gastroenteritis and colitis	B15	mergePATH:5
PATH:4577	K52	Other noninfective gastroenteritis and colitis	K52	mergePATH:5
PATH:4577	K52	Other noninfective gastroenteritis and colitis	B15	mergePATH:5
PATH:1053	I21	Acute myocardial infarction	I21	mergePATH:6
PATH:1053	I21	Acute myocardial infarction	I20	mergePATH:6
PATH:1053	I21	Acute myocardial infarction	I25	mergePATH:6
PATH:1053	I21	Acute myocardial infarction	K05	mergePATH:6
PATH:1053	I21	Acute myocardial infarction	K04	mergePATH:6
PATH:1053	I21	Acute myocardial infarction	I21_died	mergePATH:6
PATH:1053	I21	Acute myocardial infarction	I20_died	mergePATH:6
PATH:1053	I21	Acute myocardial infarction	I25_died	mergePATH:6
PATH:1053	I21	Acute myocardial infarction	A75	mergePATH:6
PATH:1219	I21	Acute myocardial infarction	I21	mergePATH:6
PATH:1219	I21	Acute myocardial infarction	I25	mergePATH:6
PATH:1219	I21	Acute myocardial infarction	K05	mergePATH:6
PATH:1219	I21	Acute myocardial infarction	K04	mergePATH:6
PATH:1219	I21	Acute myocardial infarction	I21_died	mergePATH:6
PATH:1219	I21	Acute myocardial infarction	I25_died	mergePATH:6
PATH:1219	I21	Acute myocardial infarction	A75	mergePATH:6
PATH:2619	I21	Acute myocardial infarction	I21	mergePATH:6
PATH:2619	I21	Acute myocardial infarction	I50	mergePATH:6
PATH:2619	I21	Acute myocardial infarction	N17	mergePATH:6
PATH:2619	I21	Acute myocardial infarction	N18	mergePATH:6
PATH:2619	I21	Acute myocardial infarction	H36	mergePATH:6
PATH:2619	I21	Acute myocardial infarction	K25	mergePATH:6
PATH:2619	I21	Acute myocardial infarction	I21_died	mergePATH:6
PATH:2619	I21	Acute myocardial infarction	I50_died	mergePATH:6
PATH:2619	I21	Acute myocardial infarction	N17_died	mergePATH:6
PATH:2619	I21	Acute myocardial infarction	H40	mergePATH:6
PATH:5415	I21	Acute myocardial infarction	I21	mergePATH:6
PATH:5415	I21	Acute myocardial infarction	K55	mergePATH:6
PATH:5415	I21	Acute myocardial infarction	I21_died	mergePATH:6
PATH:5415	I21	Acute myocardial infarction	K55_died	mergePATH:6
PATH:2497	H10	Conjunctivitis	H10	mergePATH:7
PATH:2497	H10	Conjunctivitis	H19	mergePATH:7
PATH:946	H10	Conjunctivitis	H10	mergePATH:7
PATH:946	H10	Conjunctivitis	H11	mergePATH:7
PATH:946	H10	Conjunctivitis	H19	mergePATH:7
PATH:1070	N30	Cystitis	N30	mergePATH:8
PATH:1070	N30	Cystitis	N31	mergePATH:8
PATH:1070	N30	Cystitis	H81	mergePATH:8
PATH:1070	N30	Cystitis	F03	mergePATH:8
PATH:1070	N30	Cystitis	F00	mergePATH:8
PATH:1070	N30	Cystitis	N31_died	mergePATH:8
PATH:1070	N30	Cystitis	J18	mergePATH:8
PATH:1070	N30	Cystitis	G21	mergePATH:8
PATH:2295	N30	Cystitis	N30	mergePATH:8
PATH:2295	N30	Cystitis	N20	mergePATH:8
PATH:2295	N30	Cystitis	D30	mergePATH:8
PATH:2295	N30	Cystitis	C64	mergePATH:8
PATH:2966	N30	Cystitis	N30	mergePATH:8
PATH:2966	N30	Cystitis	N32	mergePATH:8
PATH:2966	N30	Cystitis	N32_died	mergePATH:8
PATH:3156	N30	Cystitis	N30	mergePATH:8
PATH:3156	N30	Cystitis	D27	mergePATH:8
PATH:3156	N30	Cystitis	N80	mergePATH:8
PATH:3758	N30	Cystitis	N30	mergePATH:8
PATH:3758	N30	Cystitis	C67	mergePATH:8
PATH:3758	N30	Cystitis	K29	mergePATH:8
PATH:3758	N30	Cystitis	K21	mergePATH:8
PATH:3758	N30	Cystitis	J30	mergePATH:8
PATH:3758	N30	Cystitis	N30_died	mergePATH:8
PATH:3758	N30	Cystitis	C67_died	mergePATH:8
PATH:3758	N30	Cystitis	M79	mergePATH:8
PATH:3758	N30	Cystitis	J31	mergePATH:8
PATH:4702	N30	Cystitis	N30	mergePATH:8
PATH:4702	N30	Cystitis	D30	mergePATH:8
PATH:4702	N30	Cystitis	C67	mergePATH:8
PATH:4702	N30	Cystitis	K29	mergePATH:8
PATH:4869	N30	Cystitis	N30	mergePATH:8
PATH:4869	N30	Cystitis	K20	mergePATH:8
PATH:4870	N30	Cystitis	N30	mergePATH:8
PATH:4870	N30	Cystitis	N36	mergePATH:8
PATH:1090	M65	Synovitis and tenosynovitis	M65	mergePATH:9
PATH:1090	M65	Synovitis and tenosynovitis	M19	mergePATH:9
PATH:1090	M65	Synovitis and tenosynovitis	H81	mergePATH:9
PATH:1090	M65	Synovitis and tenosynovitis	G43	mergePATH:9
PATH:1090	M65	Synovitis and tenosynovitis	L03	mergePATH:9
PATH:1090	M65	Synovitis and tenosynovitis	M65_died	mergePATH:9
PATH:1090	M65	Synovitis and tenosynovitis	I85	mergePATH:9
PATH:1408	M65	Synovitis and tenosynovitis	M65	mergePATH:9
PATH:1408	M65	Synovitis and tenosynovitis	H81	mergePATH:9
PATH:1408	M65	Synovitis and tenosynovitis	G43	mergePATH:9
PATH:1408	M65	Synovitis and tenosynovitis	L03	mergePATH:9
PATH:1408	M65	Synovitis and tenosynovitis	M65_died	mergePATH:9
PATH:1408	M65	Synovitis and tenosynovitis	M86	mergePATH:9
PATH:1408	M65	Synovitis and tenosynovitis	I85	mergePATH:9
PATH:3153	M65	Synovitis and tenosynovitis	M65	mergePATH:9
PATH:3153	M65	Synovitis and tenosynovitis	N93	mergePATH:9
PATH:3153	M65	Synovitis and tenosynovitis	D25	mergePATH:9
PATH:3153	M65	Synovitis and tenosynovitis	N80	mergePATH:9
PATH:3153	M65	Synovitis and tenosynovitis	N95	mergePATH:9
PATH:3153	M65	Synovitis and tenosynovitis	H11	mergePATH:9
PATH:1160	I84	Haemorrhoids	I84	mergePATH:10
PATH:1160	I84	Haemorrhoids	K60	mergePATH:10
PATH:1160	I84	Haemorrhoids	K60_died	mergePATH:10
PATH:1160	I84	Haemorrhoids	A18	mergePATH:10
PATH:2195	I84	Haemorrhoids	I84	mergePATH:10
PATH:2195	I84	Haemorrhoids	L24	mergePATH:10
PATH:2195	I84	Haemorrhoids	B30	mergePATH:10
PATH:2492	I84	Haemorrhoids	I84	mergePATH:10
PATH:2492	I84	Haemorrhoids	L29	mergePATH:10
PATH:2492	I84	Haemorrhoids	U28	mergePATH:10
PATH:3054	I84	Haemorrhoids	I84	mergePATH:10
PATH:3054	I84	Haemorrhoids	K61	mergePATH:10
PATH:3054	I84	Haemorrhoids	K60	mergePATH:10
PATH:3054	I84	Haemorrhoids	A18	mergePATH:10
PATH:3783	I84	Haemorrhoids	I84	mergePATH:10
PATH:3783	I84	Haemorrhoids	C20	mergePATH:10
PATH:3783	I84	Haemorrhoids	B02	mergePATH:10
PATH:3783	I84	Haemorrhoids	C20_died	mergePATH:10
PATH:3783	I84	Haemorrhoids	C78	mergePATH:10
PATH:3783	I84	Haemorrhoids	H19	mergePATH:10
PATH:4354	I84	Haemorrhoids	I84	mergePATH:10
PATH:4354	I84	Haemorrhoids	K51	mergePATH:10
PATH:4354	I84	Haemorrhoids	H04	mergePATH:10
PATH:4354	I84	Haemorrhoids	M79	mergePATH:10
PATH:4354	I84	Haemorrhoids	A09	mergePATH:10
PATH:4354	I84	Haemorrhoids	H16	mergePATH:10
PATH:4354	I84	Haemorrhoids	N30	mergePATH:10
PATH:4354	I84	Haemorrhoids	K59	mergePATH:10
PATH:4354	I84	Haemorrhoids	K05	mergePATH:10
PATH:5385	I84	Haemorrhoids	I84	mergePATH:10
PATH:5385	I84	Haemorrhoids	C21	mergePATH:10
PATH:5385	I84	Haemorrhoids	C21_died	mergePATH:10
PATH:3382	M81	Osteoporosis without pathological fracture	M81	mergePATH:11
PATH:3382	M81	Osteoporosis without pathological fracture	D50	mergePATH:11
PATH:3382	M81	Osteoporosis without pathological fracture	J18	mergePATH:11
PATH:3382	M81	Osteoporosis without pathological fracture	A41	mergePATH:11
PATH:3382	M81	Osteoporosis without pathological fracture	J18_died	mergePATH:11
PATH:3382	M81	Osteoporosis without pathological fracture	J15	mergePATH:11
PATH:3382	M81	Osteoporosis without pathological fracture	A41_died	mergePATH:11
PATH:3382	M81	Osteoporosis without pathological fracture	J46	mergePATH:11
PATH:3382	M81	Osteoporosis without pathological fracture	J85	mergePATH:11
PATH:3382	M81	Osteoporosis without pathological fracture	B90	mergePATH:11
PATH:5063	M81	Osteoporosis without pathological fracture	M81	mergePATH:11
PATH:5063	M81	Osteoporosis without pathological fracture	I62	mergePATH:11
PATH:5063	M81	Osteoporosis without pathological fracture	J18	mergePATH:11
PATH:5063	M81	Osteoporosis without pathological fracture	I62_died	mergePATH:11
PATH:5063	M81	Osteoporosis without pathological fracture	J46	mergePATH:11
PATH:5063	M81	Osteoporosis without pathological fracture	J47	mergePATH:11
PATH:5063	M81	Osteoporosis without pathological fracture	B90	mergePATH:11
PATH:2674	J22	Unspecified acute lower respiratory infection	J22	mergePATH:12
PATH:2674	J22	Unspecified acute lower respiratory infection	G44	mergePATH:12
PATH:2674	J22	Unspecified acute lower respiratory infection	I67	mergePATH:12
PATH:2674	J22	Unspecified acute lower respiratory infection	B35	mergePATH:12
PATH:1227	G81	Hemiplegia	G81	mergePATH:13
PATH:1227	G81	Hemiplegia	I69	mergePATH:13
PATH:1227	G81	Hemiplegia	G81_died	mergePATH:13
PATH:1227	G81	Hemiplegia	I69_died	mergePATH:13
PATH:1227	G81	Hemiplegia	U23	mergePATH:13
PATH:3226	G81	Hemiplegia	G81	mergePATH:13
PATH:3226	G81	Hemiplegia	U23	mergePATH:13
PATH:3226	G81	Hemiplegia	G81_died	mergePATH:13
PATH:5106	J42	Unspecified chronic bronchitis	J42	mergePATH:14
PATH:5106	J42	Unspecified chronic bronchitis	J90	mergePATH:14
PATH:5106	J42	Unspecified chronic bronchitis	C34	mergePATH:14
PATH:5106	J42	Unspecified chronic bronchitis	J90_died	mergePATH:14
PATH:5106	J42	Unspecified chronic bronchitis	C34_died	mergePATH:14
PATH:4606	H81	Disorders of vestibular function	H81	mergePATH:15
PATH:4606	H81	Disorders of vestibular function	K83	mergePATH:15
PATH:4606	H81	Disorders of vestibular function	K83_died	mergePATH:15
PATH:5024	H81	Disorders of vestibular function	H81	mergePATH:15
PATH:5024	H81	Disorders of vestibular function	C71	mergePATH:15
PATH:5024	H81	Disorders of vestibular function	C71_died	mergePATH:15
PATH:4756	B08	Other viral infections characterized by skin and mucous membrane lesions, not elsewhere classified	B08	mergePATH:16
PATH:4756	B08	Other viral infections characterized by skin and mucous membrane lesions, not elsewhere classified	G03	mergePATH:16
PATH:4767	B08	Other viral infections characterized by skin and mucous membrane lesions, not elsewhere classified	B08	mergePATH:16
PATH:4767	B08	Other viral infections characterized by skin and mucous membrane lesions, not elsewhere classified	M30	mergePATH:16
PATH:1303	K76	Other diseases of liver	K76	mergePATH:17
PATH:1303	K76	Other diseases of liver	E78	mergePATH:17
PATH:1303	K76	Other diseases of liver	M79	mergePATH:17
PATH:1303	K76	Other diseases of liver	L50	mergePATH:17
PATH:1303	K76	Other diseases of liver	J15	mergePATH:17
PATH:1303	K76	Other diseases of liver	L29	mergePATH:17
PATH:4856	K76	Other diseases of liver	K76	mergePATH:17
PATH:4856	K76	Other diseases of liver	K82	mergePATH:17
PATH:4912	K76	Other diseases of liver	K76	mergePATH:17
PATH:4912	K76	Other diseases of liver	I47	mergePATH:17
PATH:5397	K76	Other diseases of liver	K76	mergePATH:17
PATH:5397	K76	Other diseases of liver	D72	mergePATH:17
PATH:5397	K76	Other diseases of liver	C92	mergePATH:17
PATH:2521	A08	Viral and other specified intestinal infections	A08	mergePATH:18
PATH:2521	A08	Viral and other specified intestinal infections	L20	mergePATH:18
PATH:2521	A08	Viral and other specified intestinal infections	J18	mergePATH:18
PATH:2521	A08	Viral and other specified intestinal infections	J15	mergePATH:18
PATH:3148	A08	Viral and other specified intestinal infections	A08	mergePATH:18
PATH:3148	A08	Viral and other specified intestinal infections	A04	mergePATH:18
PATH:3148	A08	Viral and other specified intestinal infections	L60	mergePATH:18
PATH:3402	A08	Viral and other specified intestinal infections	A08	mergePATH:18
PATH:3402	A08	Viral and other specified intestinal infections	L04	mergePATH:18
PATH:3402	A08	Viral and other specified intestinal infections	J18	mergePATH:18
PATH:3402	A08	Viral and other specified intestinal infections	J15	mergePATH:18
PATH:3703	A08	Viral and other specified intestinal infections	A08	mergePATH:18
PATH:3703	A08	Viral and other specified intestinal infections	K35	mergePATH:18
PATH:3703	A08	Viral and other specified intestinal infections	K36	mergePATH:18
PATH:3848	A08	Viral and other specified intestinal infections	A08	mergePATH:18
PATH:3848	A08	Viral and other specified intestinal infections	B01	mergePATH:18
PATH:3848	A08	Viral and other specified intestinal infections	J15	mergePATH:18
PATH:4421	A08	Viral and other specified intestinal infections	A08	mergePATH:18
PATH:4421	A08	Viral and other specified intestinal infections	J12	mergePATH:18
PATH:5077	A08	Viral and other specified intestinal infections	A08	mergePATH:18
PATH:5077	A08	Viral and other specified intestinal infections	L74	mergePATH:18
PATH:2391	K58	Irritable bowel syndrome	K58	mergePATH:19
PATH:2391	K58	Irritable bowel syndrome	K56	mergePATH:19
PATH:2391	K58	Irritable bowel syndrome	K58_died	mergePATH:19
PATH:2391	K58	Irritable bowel syndrome	K56_died	mergePATH:19
PATH:2391	K58	Irritable bowel syndrome	K81	mergePATH:19
PATH:3413	K58	Irritable bowel syndrome	K58	mergePATH:19
PATH:3413	K58	Irritable bowel syndrome	K81	mergePATH:19
PATH:1393	M19	Other arthrosis	M19	mergePATH:20
PATH:1393	M19	Other arthrosis	H81	mergePATH:20
PATH:1393	M19	Other arthrosis	G43	mergePATH:20
PATH:1393	M19	Other arthrosis	L03	mergePATH:20
PATH:1393	M19	Other arthrosis	I85	mergePATH:20
PATH:3630	M19	Other arthrosis	M19	mergePATH:20
PATH:3630	M19	Other arthrosis	D50	mergePATH:20
PATH:3630	M19	Other arthrosis	J18	mergePATH:20
PATH:3630	M19	Other arthrosis	J15	mergePATH:20
PATH:1421	E10	Insulin-dependent diabetes mellitus	E10	mergePATH:21
PATH:1421	E10	Insulin-dependent diabetes mellitus	H36	mergePATH:21
PATH:1421	E10	Insulin-dependent diabetes mellitus	M54	mergePATH:21
PATH:1421	E10	Insulin-dependent diabetes mellitus	M48	mergePATH:21
PATH:1421	E10	Insulin-dependent diabetes mellitus	M79	mergePATH:21
PATH:1421	E10	Insulin-dependent diabetes mellitus	N30	mergePATH:21
PATH:1421	E10	Insulin-dependent diabetes mellitus	E10_died	mergePATH:21
PATH:1421	E10	Insulin-dependent diabetes mellitus	M54_died	mergePATH:21
PATH:1421	E10	Insulin-dependent diabetes mellitus	A09	mergePATH:21
PATH:1421	E10	Insulin-dependent diabetes mellitus	K59	mergePATH:21
PATH:1421	E10	Insulin-dependent diabetes mellitus	N31	mergePATH:21
PATH:2133	E10	Insulin-dependent diabetes mellitus	E10	mergePATH:21
PATH:2133	E10	Insulin-dependent diabetes mellitus	H25	mergePATH:21
PATH:2133	E10	Insulin-dependent diabetes mellitus	K29	mergePATH:21
PATH:2133	E10	Insulin-dependent diabetes mellitus	K21	mergePATH:21
PATH:2133	E10	Insulin-dependent diabetes mellitus	M79	mergePATH:21
PATH:2133	E10	Insulin-dependent diabetes mellitus	E10_died	mergePATH:21
PATH:2133	E10	Insulin-dependent diabetes mellitus	L50	mergePATH:21
PATH:3091	E10	Insulin-dependent diabetes mellitus	E10	mergePATH:21
PATH:3091	E10	Insulin-dependent diabetes mellitus	G63	mergePATH:21
PATH:3091	E10	Insulin-dependent diabetes mellitus	E10_died	mergePATH:21
PATH:3091	E10	Insulin-dependent diabetes mellitus	A41	mergePATH:21
PATH:3824	E10	Insulin-dependent diabetes mellitus	E10	mergePATH:21
PATH:3824	E10	Insulin-dependent diabetes mellitus	L21	mergePATH:21
PATH:3824	E10	Insulin-dependent diabetes mellitus	K05	mergePATH:21
PATH:3824	E10	Insulin-dependent diabetes mellitus	K04	mergePATH:21
PATH:4735	E10	Insulin-dependent diabetes mellitus	E10	mergePATH:21
PATH:4735	E10	Insulin-dependent diabetes mellitus	N17	mergePATH:21
PATH:4735	E10	Insulin-dependent diabetes mellitus	N18	mergePATH:21
PATH:4735	E10	Insulin-dependent diabetes mellitus	H36	mergePATH:21
PATH:4735	E10	Insulin-dependent diabetes mellitus	M54	mergePATH:21
PATH:4735	E10	Insulin-dependent diabetes mellitus	M79	mergePATH:21
PATH:4735	E10	Insulin-dependent diabetes mellitus	A09	mergePATH:21
PATH:4735	E10	Insulin-dependent diabetes mellitus	K29	mergePATH:21
PATH:4735	E10	Insulin-dependent diabetes mellitus	M47	mergePATH:21
PATH:4735	E10	Insulin-dependent diabetes mellitus	J00	mergePATH:21
PATH:4735	E10	Insulin-dependent diabetes mellitus	K58	mergePATH:21
PATH:4735	E10	Insulin-dependent diabetes mellitus	M65	mergePATH:21
PATH:4735	E10	Insulin-dependent diabetes mellitus	J30	mergePATH:21
PATH:4735	E10	Insulin-dependent diabetes mellitus	J02	mergePATH:21
PATH:4735	E10	Insulin-dependent diabetes mellitus	E10_died	mergePATH:21
PATH:4735	E10	Insulin-dependent diabetes mellitus	N17_died	mergePATH:21
PATH:4735	E10	Insulin-dependent diabetes mellitus	N18_died	mergePATH:21
PATH:4735	E10	Insulin-dependent diabetes mellitus	L23	mergePATH:21
PATH:4735	E10	Insulin-dependent diabetes mellitus	N30	mergePATH:21
PATH:4735	E10	Insulin-dependent diabetes mellitus	G44	mergePATH:21
PATH:4735	E10	Insulin-dependent diabetes mellitus	H26	mergePATH:21
PATH:4735	E10	Insulin-dependent diabetes mellitus	N39	mergePATH:21
PATH:4735	E10	Insulin-dependent diabetes mellitus	B37	mergePATH:21
PATH:4735	E10	Insulin-dependent diabetes mellitus	K56	mergePATH:21
PATH:1931	J31	Chronic rhinitis, nasopharyngitis and pharyngitis	J31	mergePATH:22
PATH:1931	J31	Chronic rhinitis, nasopharyngitis and pharyngitis	J37	mergePATH:22
PATH:1931	J31	Chronic rhinitis, nasopharyngitis and pharyngitis	N10	mergePATH:22
PATH:2146	J31	Chronic rhinitis, nasopharyngitis and pharyngitis	J31	mergePATH:22
PATH:2146	J31	Chronic rhinitis, nasopharyngitis and pharyngitis	J41	mergePATH:22
PATH:2146	J31	Chronic rhinitis, nasopharyngitis and pharyngitis	J18	mergePATH:22
PATH:2146	J31	Chronic rhinitis, nasopharyngitis and pharyngitis	J15	mergePATH:22
PATH:4024	J31	Chronic rhinitis, nasopharyngitis and pharyngitis	J31	mergePATH:22
PATH:4024	J31	Chronic rhinitis, nasopharyngitis and pharyngitis	M76	mergePATH:22
PATH:4024	J31	Chronic rhinitis, nasopharyngitis and pharyngitis	M23	mergePATH:22
PATH:4160	J31	Chronic rhinitis, nasopharyngitis and pharyngitis	J31	mergePATH:22
PATH:4160	J31	Chronic rhinitis, nasopharyngitis and pharyngitis	B01	mergePATH:22
PATH:4160	J31	Chronic rhinitis, nasopharyngitis and pharyngitis	J15	mergePATH:22
PATH:4550	J31	Chronic rhinitis, nasopharyngitis and pharyngitis	J31	mergePATH:22
PATH:4550	J31	Chronic rhinitis, nasopharyngitis and pharyngitis	A60	mergePATH:22
PATH:4721	J31	Chronic rhinitis, nasopharyngitis and pharyngitis	J31	mergePATH:22
PATH:4721	J31	Chronic rhinitis, nasopharyngitis and pharyngitis	E86	mergePATH:22
PATH:2574	K05	Gingivitis and periodontal diseases	K05	mergePATH:23
PATH:2574	K05	Gingivitis and periodontal diseases	K01	mergePATH:23
PATH:2574	K05	Gingivitis and periodontal diseases	K04	mergePATH:23
PATH:3010	K05	Gingivitis and periodontal diseases	K05	mergePATH:23
PATH:3010	K05	Gingivitis and periodontal diseases	K07	mergePATH:23
PATH:4508	K05	Gingivitis and periodontal diseases	K05	mergePATH:23
PATH:4508	K05	Gingivitis and periodontal diseases	K06	mergePATH:23
PATH:4770	K05	Gingivitis and periodontal diseases	K05	mergePATH:23
PATH:4770	K05	Gingivitis and periodontal diseases	K10	mergePATH:23
PATH:4770	K05	Gingivitis and periodontal diseases	M86	mergePATH:23
PATH:3365	M25	Other joint disorders, not elsewhere classified	M25	mergePATH:24
PATH:3365	M25	Other joint disorders, not elsewhere classified	M71	mergePATH:24
PATH:3419	M25	Other joint disorders, not elsewhere classified	M25	mergePATH:24
PATH:3419	M25	Other joint disorders, not elsewhere classified	K31	mergePATH:24
PATH:3419	M25	Other joint disorders, not elsewhere classified	K80	mergePATH:24
PATH:5451	M25	Other joint disorders, not elsewhere classified	M25	mergePATH:24
PATH:5451	M25	Other joint disorders, not elsewhere classified	K93	mergePATH:24
PATH:1728	L50	Urticaria	L50	mergePATH:25
PATH:1728	L50	Urticaria	L29	mergePATH:25
PATH:1728	L50	Urticaria	L50_died	mergePATH:25
PATH:1728	L50	Urticaria	U28	mergePATH:25
PATH:3721	L50	Urticaria	L50	mergePATH:25
PATH:3721	L50	Urticaria	B86	mergePATH:25
PATH:4249	L50	Urticaria	L50	mergePATH:25
PATH:4249	L50	Urticaria	D69	mergePATH:25
PATH:4331	L50	Urticaria	L50	mergePATH:25
PATH:4331	L50	Urticaria	L53	mergePATH:25
PATH:4570	L50	Urticaria	L50	mergePATH:25
PATH:4570	L50	Urticaria	L51	mergePATH:25
PATH:5113	L50	Urticaria	L50	mergePATH:25
PATH:5113	L50	Urticaria	A02	mergePATH:25
PATH:5239	L50	Urticaria	L50	mergePATH:25
PATH:5239	L50	Urticaria	L00	mergePATH:25
PATH:5328	L50	Urticaria	L50	mergePATH:25
PATH:5328	L50	Urticaria	L26	mergePATH:25
PATH:4245	E04	Other nontoxic goitre	E04	mergePATH:26
PATH:4245	E04	Other nontoxic goitre	M62	mergePATH:26
PATH:5392	E04	Other nontoxic goitre	E04	mergePATH:26
PATH:5392	E04	Other nontoxic goitre	D36	mergePATH:26
PATH:2434	J18	Pneumonia, organism unspecified	J18	mergePATH:27
PATH:2434	J18	Pneumonia, organism unspecified	J12	mergePATH:27
PATH:2434	J18	Pneumonia, organism unspecified	J18_died	mergePATH:27
PATH:2434	J18	Pneumonia, organism unspecified	J12_died	mergePATH:27
PATH:3112	J18	Pneumonia, organism unspecified	J18	mergePATH:27
PATH:3112	J18	Pneumonia, organism unspecified	J90	mergePATH:27
PATH:3112	J18	Pneumonia, organism unspecified	C34	mergePATH:27
PATH:3112	J18	Pneumonia, organism unspecified	J18_died	mergePATH:27
PATH:3112	J18	Pneumonia, organism unspecified	J90_died	mergePATH:27
PATH:3112	J18	Pneumonia, organism unspecified	C34_died	mergePATH:27
PATH:3112	J18	Pneumonia, organism unspecified	C79	mergePATH:27
PATH:3871	J18	Pneumonia, organism unspecified	J18	mergePATH:27
PATH:3871	J18	Pneumonia, organism unspecified	J85	mergePATH:27
PATH:3871	J18	Pneumonia, organism unspecified	J18_died	mergePATH:27
PATH:3871	J18	Pneumonia, organism unspecified	J85_died	mergePATH:27
PATH:4105	J18	Pneumonia, organism unspecified	J18	mergePATH:27
PATH:4105	J18	Pneumonia, organism unspecified	B90	mergePATH:27
PATH:4105	J18	Pneumonia, organism unspecified	J18_died	mergePATH:27
PATH:4436	J18	Pneumonia, organism unspecified	J18	mergePATH:27
PATH:4436	J18	Pneumonia, organism unspecified	A87	mergePATH:27
PATH:3797	J35	Chronic diseases of tonsils and adenoids	J35	mergePATH:28
PATH:3797	J35	Chronic diseases of tonsils and adenoids	K00	mergePATH:28
PATH:3797	J35	Chronic diseases of tonsils and adenoids	J18	mergePATH:28
PATH:3797	J35	Chronic diseases of tonsils and adenoids	J15	mergePATH:28
PATH:2342	K59	Other functional intestinal disorders	K59	mergePATH:29
PATH:2342	K59	Other functional intestinal disorders	K35	mergePATH:29
PATH:2342	K59	Other functional intestinal disorders	K35_died	mergePATH:29
PATH:2342	K59	Other functional intestinal disorders	K36	mergePATH:29
PATH:4946	K59	Other functional intestinal disorders	K59	mergePATH:29
PATH:4946	K59	Other functional intestinal disorders	G90	mergePATH:29
PATH:3642	H61	Other disorders of external ear	H61	mergePATH:30
PATH:3642	H61	Other disorders of external ear	H93	mergePATH:30
PATH:3642	H61	Other disorders of external ear	K05	mergePATH:30
PATH:3642	H61	Other disorders of external ear	H61_died	mergePATH:30
PATH:3642	H61	Other disorders of external ear	K04	mergePATH:30
PATH:4180	H61	Other disorders of external ear	H61	mergePATH:30
PATH:4180	H61	Other disorders of external ear	H73	mergePATH:30
PATH:4180	H61	Other disorders of external ear	L01	mergePATH:30
PATH:4831	H61	Other disorders of external ear	H61	mergePATH:30
PATH:4831	H61	Other disorders of external ear	H71	mergePATH:30
PATH:2501	E03	Other hypothyroidism	E03	mergePATH:31
PATH:2501	E03	Other hypothyroidism	N76	mergePATH:31
PATH:2501	E03	Other hypothyroidism	B37	mergePATH:31
PATH:3597	E03	Other hypothyroidism	E03	mergePATH:31
PATH:3597	E03	Other hypothyroidism	B37	mergePATH:31
PATH:1570	F10	Mental and behavioural disorders due to use of alcohol	F10	mergePATH:32
PATH:1570	F10	Mental and behavioural disorders due to use of alcohol	K29	mergePATH:32
PATH:1570	F10	Mental and behavioural disorders due to use of alcohol	K21	mergePATH:32
PATH:1570	F10	Mental and behavioural disorders due to use of alcohol	A09	mergePATH:32
PATH:1570	F10	Mental and behavioural disorders due to use of alcohol	K85	mergePATH:32
PATH:1570	F10	Mental and behavioural disorders due to use of alcohol	J18	mergePATH:32
PATH:1570	F10	Mental and behavioural disorders due to use of alcohol	K86	mergePATH:32
PATH:2854	F10	Mental and behavioural disorders due to use of alcohol	F10	mergePATH:32
PATH:2854	F10	Mental and behavioural disorders due to use of alcohol	N40	mergePATH:32
PATH:2854	F10	Mental and behavioural disorders due to use of alcohol	K29	mergePATH:32
PATH:2854	F10	Mental and behavioural disorders due to use of alcohol	K21	mergePATH:32
PATH:2854	F10	Mental and behavioural disorders due to use of alcohol	A09	mergePATH:32
PATH:2854	F10	Mental and behavioural disorders due to use of alcohol	J18	mergePATH:32
PATH:2854	F10	Mental and behavioural disorders due to use of alcohol	L03	mergePATH:32
[truncated: 1,390 more rows]
