# Supplementary material for: Identification of a pleiotropic effect of ADIPOQ on cardiac dysfunction and Alzheimer’s disease based on genetic evidence and health care records
Source: Transl Psychiatry. 2022 Sep 16;12:389. doi: 10.1038/s41398-022-02144-0 (PMC9481623; doi:10.1038/s41398-022-02144-0)
Supplement: Supplementary file 4 — Supplementary Data 2 [file 41398_2022_2144_MOESM4_ESM.xlsx]

## Sheet: ADD_CD_SNPs
Chr	Loc	Ref	Alt	AARef	AAAlt	SIFT	Polyphen2_HDIV	Polyphen2_HVAR	MutationTaster	PROVEAN	REVEL	CADD_raw	DANN	fathmm.MKL_coding	Eigen.PC.raw	GERP.._RS	phyloP100way_vertebrate	phyloP20way_mammalian	phastCons100way_vertebrate	phastCons20way_mammalian	SiPhy_29way_logOdds	Average	SYMBOL	SNPposTag	IntersectKnownSNPYN	IntersectGeneYN	ADcallCount	nonADcallCount
3	186854237	G	A	G	S	0.91219	0.89865	0.97092	0.81033	0.87193	0.997	0.81782	0.95857	0.99394	0.95989	0.79612	0.98881	0.71291	0.71511	0.49763	0.86624	0.860504	ADIPOQ	3:186854237	FALSE	TRUE	1	0
2	21008652	G	A	P	L	0.91219	0.89865	0.91584	0.58814	0.9382	0.69536	0.79138	0.971	0.81349	0.92253	0.72176	0.99687	0.55125	0.71511	0.88762	0.91823	0.827351	APOB	2:21008652	FALSE	TRUE	19	1
6	150949095	G	A	R	H	0.59875	0.89865	0.87503	0.81033	0.80135	0.73684	0.89708	0.97857	0.96964	0.87721	0.94934	0.97306	0.65185	0.71511	0.3333	0.98433	0.815653	MTHFD1L	6:150949095	FALSE	TRUE	3	0
8	26864371	A	C	I	S	0.91219	0.89865	0.91584	0.81033	0.88877	0.76965	0.80232	0.66249	0.70025	0.92893	0.69338	0.95975	0.96014	0.71511	0.69722	0.70076	0.813486	ADRA1A	8:26864371	FALSE	TRUE	3	0
2	115840821	C	A	Q	K	0.78421	0.89865	0.79673	0.81033	0.65013	0.68674	0.93369	0.72876	0.81194	0.949	0.97288	0.74733	0.36166	0.71511	0.88762	0.94909	0.792742	DPP10	2:115840821	FALSE	TRUE	2	0
10	18500945	C	T	S	F	0.78421	0.63734	0.63548	0.81033	0.70509	0.8497	0.93007	0.91125	0.78502	0.88435	0.94545	0.71559	0.48983	0.71511	0.88762	0.98308	0.791845	CACNB2	10:18500945	FALSE	TRUE	2	0
6	26092913	G	A	C	Y	0.91219	0.89865	0.91584	0.81033	0.9914	0.96228	0.7124	0.64733	0.62664	0.85548	0.76204	0.64905	0.71291	0.71511	0.37744	0.69006	0.764947	HFE	6:26092913	TRUE	TRUE	2	1
10	61940328	A	C	E	A	0.72092	0.67003	0.79673	0.81033	0.31762	0.56192	0.69924	0.74604	0.71186	0.83132	0.88645	0.92677	0.96014	0.71511	0.88762	0.796	0.752381	ARID5B	10:61940328	FALSE	TRUE	1	0
2	21028042	G	A	A	V	0.63171	0.89865	0.87503	0.54846	0.60936	0.73899	0.76545	0.97783	0.73313	0.89033	0.8969	0.74478	0.71291	0.71511	0.31211	0.98535	0.752256	APOB	2:21028042	FALSE	TRUE	29	6
7	21639025	A	G	D	G	0.72092	0.45569	0.48022	0.58814	0.90392	0.8444	0.9087	0.96484	0.81379	0.78581	0.91387	0.76754	0.96014	0.71511	0.44244	0.71668	0.748888	DNAH11	7:21639025	FALSE	TRUE	3	0
1	53247055	C	T	R	Q	0.42437	0.89865	0.8318	0.58814	0.47816	0.70778	0.94779	0.99483	0.95887	0.75095	0.78925	0.77082	0.36166	0.71511	0.88762	0.87377	0.748723	LRP8	1:53247055	TRUE	TRUE	27	0
1	11796321	G	A	A	V	0.72092	0.76378	0.75945	0.58814	0.71232	0.95136	0.66032	0.99483	0.78324	0.79087	0.68249	0.93717	0.71291	0.71511	0.27592	0.87376	0.745162	MTHFR	1:11796321	TRUE	TRUE	22	2
7	21738811	T	C	Y	H	0.91219	0.76378	0.73244	0.53702	0.79878	0.73899	0.65857	0.8738	0.67569	0.65491	0.78229	0.72478	0.80716	0.71511	0.54371	0.74579	0.729063	DNAH11	7:21738811	FALSE	TRUE	5	2
2	21011100	T	C	H	R	0.63171	0.68941	0.64532	0.54846	0.82106	0.67871	0.58453	0.61356	0.8203	0.85779	0.87626	0.88645	0.80716	0.71511	0.69722	0.79034	0.728962	APOB	2:21011100	FALSE	TRUE	5	0
9	109174609	C	T	R	Q	0.91219	0.76378	0.72487	0.32083	0.17428	0.76375	0.7735	0.93768	0.67606	0.81855	0.78229	0.66035	0.48983	0.71511	0.88762	0.93731	0.708625	EPB41L4B	9:109174609	FALSE	TRUE	1	0
17	63480412	A	G	Y	C	0.78421	0.89865	0.87503	0.58814	0.8172	0.59916	0.82429	0.85887	0.55547	0.72923	0.45944	0.69946	0.96014	0.71511	0.21237	0.58714	0.697744	ACE	17:63480412	FALSE	TRUE	2	0
7	21854375	G	T	V	L	0.56404	NA	NA	0.48911	0.4197	0.20263	0.89439	0.83125	0.88044	0.68892	0.88301	0.51151	0.71291	0.71511	0.88762	0.91137	0.685144	DNAH11	7:21854375	FALSE	TRUE	42	6
14	64260740	T	C	R	G	0.78421	0.71542	0.70345	0.58814	0.8773	0.93323	0.58579	0.85716	0.7199	0.55221	0.50549	0.38257	0.80716	0.71511	0.69722	0.49486	0.682451	ESR2	14:64260740	FALSE	TRUE	1	0
6	26090957	A	T	S	C	0.78421	0.89865	0.91584	0.81033	0.61083	0.81544	0.6687	0.54654	0.34808	0.66345	0.47492	0.64143	0.96014	0.71511	0.69722	0.27317	0.676504	HFE	6:26090957	FALSE	TRUE	3	0
2	132783032	G	T	P	Q	0.48591	0.67003	0.64856	0.81033	0.43301	0.47432	0.6954	0.64936	0.88457	0.70468	0.56562	0.73807	0.71291	0.71511	0.69722	0.64082	0.65787	NCKAP5	2:132783032	FALSE	TRUE	19	0
6	151807928	C	T	H	Y	0.91219	0.68941	0.75356	0.48503	0.62935	0.78116	0.45603	0.82403	0.41828	0.64663	0.71315	0.56065	0.48983	0.71511	0.52265	0.91596	0.657064	ESR1	6:151807928	FALSE	TRUE	1	0
7	21852546	C	T	A	V	0.6818	0.68941	0.6079	0.58814	0.67897	0.48093	0.93115	0.9871	0.81466	0.66037	0.73696	0.57772	0.17482	0.42402	0.47957	0.8532	0.64792	DNAH11	7:21852546	FALSE	TRUE	1	0
6	151807953	T	C	L	P	0.91219	0.89865	0.87503	0.81033	0.89309	0.84917	0.54196	0.8226	0.41134	0.51821	0.46245	0.56671	0.2338	0.71511	0.33208	0.45045	0.643323	ESR1	6:151807953	FALSE	TRUE	1	0
9	104828942	C	T	A	T	0.10003	0.46428	0.43167	0.81033	0.09982	0.78241	0.63459	0.60793	0.80382	0.74023	0.97549	0.7139	0.48983	0.71511	0.88762	0.9926	0.640604	ABCA1	9:104828942	FALSE	TRUE	0	1
9	93335387	C	T	G	R	0.91219	0.89865	0.70573	0.34735	0.9466	0.56597	0.89663	0.91125	0.54759	0.48589	0.29708	0.70212	0.29302	0.71511	0.1284	0.61037	0.622747	C9orf129	9:93335387	FALSE	TRUE	0	3
2	132785012	C	G	S	T	0.6818	0.46505	0.4165	0.81033	0.31561	0.33421	0.61585	0.76191	0.79291	0.72768	0.86427	0.46286	0.45015	0.71511	0.55236	0.89276	0.61621	NCKAP5	2:132785012	FALSE	TRUE	18	0
19	44885941	G	C	E	Q	0.57428	0.71542	0.78197	0.42947	0.2251	0.47098	0.61435	0.88724	0.50829	0.63535	0.74966	0.65075	0.71291	0.71511	0.32104	0.8406	0.614533	NECTIN2	19:44885941	FALSE	TRUE	0	1
13	110491254	A	G	E	G	0.33374	0.53466	0.52544	0.437	0.66852	0.76573	0.66832	0.95937	0.53995	0.60613	0.67164	0.53346	0.86599	0.71511	0.34657	0.55791	0.608096	COL4A2	13:110491254	FALSE	TRUE	1	0
10	113165647	C	G	P	R	0.38137	0.34669	0.31796	0.81033	0.13435	0.67322	0.84812	0.58718	0.97481	0.54211	0.76534	0.81404	0.36166	0.71511	0.51685	0.9313	0.607527	TCF7L2	10:113165647	FALSE	TRUE	0	1
17	63491216	C	T	T	M	0.65363	0.89865	0.80656	0.81033	0.76539	0.51425	0.86098	0.1908	0.44728	0.7195	0.49488	0.44089	0.48983	0.3429	0.31116	0.68377	0.589425	ACE	17:63491216	FALSE	TRUE	1	0
9	17340866	C	T	R	C	0.91219	0.2321	0.21788	0.48161	0.80048	0.24675	0.78927	0.98079	0.67256	0.47577	0.54218	0.60313	0.32947	0.71511	0.74975	0.62671	0.585984	CNTLN	9:17340866	FALSE	TRUE	9	1
3	21424018	G	A	P	L	0.13766	0.39599	0.27998	0.53702	0.65469	0.29906	0.87337	0.25565	0.73071	0.59082	0.90032	0.75384	0.38783	0.71511	0.88762	0.96918	0.585553	ZNF385D	3:21424018	FALSE	TRUE	2	0
10	113165610	C	A	P	T	0.24821	0.89865	0.8318	0.81033	0.06381	0.69956	0.65305	0.20943	0.50737	0.54676	0.52997	0.54868	0.36166	0.71511	0.88762	0.7984	0.581901	TCF7L2	10:113165610	FALSE	TRUE	4	0
4	108942214	C	T	V	I	0.00963	NA	NA	0.81033	0.07313	0.72649	0.38379	0.29933	0.55927	0.73425	0.82841	0.80273	0.3456	0.71511	0.88762	0.97091	0.5819	COL25A1	4:108942214	FALSE	TRUE	12	2
10	18539706	T	G	D	E	0.47269	0.89865	0.8318	0.46046	0.2251	0.68761	0.39632	0.54153	0.58658	0.42322	0.31387	0.32984	0.80716	0.71511	0.88762	0.52654	0.569006	CACNB2	10:18539706	FALSE	TRUE	11	2
19	44908822	C	T	R	C	0.5463	0.89865	0.97092	0.36946	0.74012	0.83737	0.89413	0.95205	0.25916	0.55656	0.46245	0.27943	0.31706	0.23333	0.4499	0.21549	0.561399	APOE	19:44908822	FALSE	TRUE	4	3
2	43837951	G	A	R	C	0.55478	0.67003	0.50623	0.81033	0.58039	0.65802	0.46647	0.9486	0.41879	0.39574	0.42069	0.65214	0.55125	0.32733	0.20889	0.53278	0.543904	ABCG5	2:43837951	FALSE	TRUE	6	1
7	21884396	A	G	M	V	0.26048	0.40259	0.38066	0.492	0.36166	0.31584	0.37389	0.27939	0.53932	0.61945	0.88645	0.54213	0.96014	0.71511	0.88762	0.54468	0.535088	DNAH11	7:21884396	FALSE	TRUE	0	7
2	21011127	T	C	N	S	0.53848	0.42948	0.35775	0.30695	0.55295	0.47098	0.2109	0.61444	0.70631	0.52273	0.87626	0.58016	0.80716	0.28957	0.34926	0.79034	0.525232	APOB	2:21011127	FALSE	TRUE	1	1
16	56981179	G	C	A	P	0.59875	0.89865	0.91584	0.3655	0.57716	0.37287	0.69076	0.74785	0.26008	0.45037	0.33042	0.3194	0.3388	0.71511	0.49361	0.28475	0.522495	CETP	16:56981179	FALSE	TRUE	0	1
18	3534226	C	T	R	Q	0.1628	0.21208	0.14473	0.44951	0.19728	0.20263	0.50514	0.94411	0.49205	0.49554	0.95873	0.62475	0.48983	0.71511	0.65342	0.98714	0.514678	DLGAP1	18:3534226	FALSE	TRUE	3	1
9	93335380	G	A	A	V	0.65363	0.39781	0.27359	0.28757	0.60618	0.51272	0.78969	0.83793	0.61317	0.37612	0.29708	0.8008	0.30542	0.71511	0.13526	0.61037	0.513278	C9orf129	9:93335380	FALSE	TRUE	0	2
7	21582013	G	A	A	T	0.15588	0.18771	0.23583	0.38475	0.51278	0.36457	0.47095	0.42073	0.58669	0.54676	0.93916	0.44663	0.61349	0.32826	0.88762	0.92581	0.500476	DNAH11	7:21582013	FALSE	TRUE	4	0
8	19956018	A	G	N	S	0.16932	0.24259	0.31719	0.40862	0.28282	0.63768	0.27912	0.52784	0.51016	0.50533	0.9867	0.4834	0.96014	0.36084	0.62468	0.68165	0.49863	LPL	8:19956018	FALSE	TRUE	1	0
11	132436716	C	T	S	N	0.61383	0.26203	0.35614	0.34142	0.04543	0.21782	0.57956	0.62488	0.39569	0.50062	0.87975	0.52796	0.48983	0.71511	0.74975	0.63814	0.496123	OPCML	11:132436716	FALSE	TRUE	1	0
10	113165610	C	A	H	Q	0.1311	0.06737	0.07978	0.81033	0.27869	0.69873	0.65305	0.20943	0.50737	0.54676	0.52997	0.54868	0.36166	0.71511	0.88762	0.7984	0.489003	TCF7L2	10:113165610	FALSE	TRUE	4	0
8	26864510	A	C	S	A	0.31341	0.49486	0.61317	0.52429	0.33779	0.31584	0.47494	0.44574	0.4345	0.52072	0.41317	0.51724	0.96014	0.38529	0.5622	0.4845	0.487362	ADRA1A	8:26864510	FALSE	TRUE	1	0
15	67165360	A	G	I	V	0.1294	0.06737	0.06334	0.81033	0.14406	0.6269	0.24541	0.39741	0.42056	0.3813	0.64759	0.63052	0.91126	0.71511	0.69722	0.68055	0.473021	SMAD3	15:67165360	FALSE	TRUE	6	2
22	35389936	C	T	R	C	0.78421	0.76378	0.56351	0.18878	0.60141	0.31112	0.75454	0.88814	0.20912	0.28247	0.54218	0.43553	0.44536	0.18353	0.07409	0.48971	0.469842	HMOX1	22:35389936	FALSE	TRUE	1	0
15	58560880	C	A	F	L	0.10961	0.25373	0.31399	0.58814	0.32773	0.34088	0.45439	0.49634	0.64979	0.37286	0.44212	0.53119	0.48983	0.71511	0.88762	0.52657	0.468744	LIPC	15:58560880	FALSE	TRUE	0	7
16	83670814	G	A	A	T	0.21936	0.30022	0.3297	0.23989	0.09152	0.27377	0.45239	0.82332	0.47859	0.47537	0.94246	0.52254	0.61349	0.41071	0.39028	0.93599	0.468725	CDH13	16:83670814	FALSE	TRUE	0	1
7	21558946	A	G	I	V	0.38585	0.06737	0.07978	0.35944	0.22081	0.11564	0.29759	0.53836	0.36645	0.46964	0.97549	0.48464	0.96014	0.71511	0.65342	0.75522	0.465309	DNAH11	7:21558946	FALSE	TRUE	1	0
15	67164997	A	G	Y	C	NA	NA	NA	0.81033	0.98088	NA	0.18474	0.2924	0.24122	0.99622	0.28128	0.32834	0.1009	0.71511	0.57359	0.07566	0.465056	SMAD3	15:67164997	FALSE	TRUE	43	0
2	21041028	G	A	T	I	0.34754	0.25277	0.2787	0.28937	0.63627	0.27377	0.4712	0.89174	0.47918	0.39435	0.32947	0.54023	0.55125	0.71511	0.65342	0.27922	0.461474	APOB	2:21041028	FALSE	TRUE	24	5
9	109320230	C	T	V	M	0.42149	0.89865	0.66696	0.37504	0.28897	0.62469	0.73624	0.74544	0.27575	0.31814	0.33042	0.41954	0.11509	0.26265	0.42057	0.41309	0.457046	EPB41L4B	9:109320230	FALSE	TRUE	13	4
11	117428708	C	T	A	T	0.37278	0.31192	0.24022	0.58814	0.32773	0.33645	0.55632	0.51929	0.55639	0.32984	0.48985	0.69351	0.1651	0.71511	0.50193	0.60694	0.45697	DSCAML1	11:117428708	FALSE	TRUE	1	0
9	4118634	G	C	P	A	0.42437	0.38689	0.33538	0.3374	0.53855	0.3015	0.15462	0.35509	0.71247	0.34417	0.422	0.33156	0.55125	0.71511	0.74975	0.52336	0.448967	GLIS3	9:4118634	FALSE	TRUE	1	0
6	151842622	G	T	G	C	0.41587	0.44116	0.5248	0.81033	0.16	0.24112	0.66995	0.76315	0.42416	0.41345	0.1824	0.21256	0.24039	0.36283	0.74975	0.45114	0.441441	ESR1	6:151842622	FALSE	TRUE	1	0
9	17502630	C	A	T	K	0.47269	0.21719	0.25957	0.25053	0.1994	0.04827	0.39346	0.24954	0.52835	0.52097	0.57466	0.46202	0.48983	0.71511	0.88762	0.55387	0.426443	CNTLN	9:17502630	FALSE	TRUE	1	0
2	132785418	G	A	H	Y	0.5312	0.47453	0.43702	0.30156	0.3358	0.18047	0.35756	0.76439	0.19186	0.36551	0.77191	0.43362	0.67351	0.20919	0.15309	0.60396	0.424074	NCKAP5	2:132785418	FALSE	TRUE	5	0
10	1363207	C	T	E	K	0.28861	0.38574	0.44954	0.49795	0.42925	0.65407	0.41054	0.5244	0.37091	0.23262	0.37198	0.50371	0.12869	0.71511	0.06231	0.75217	0.4236	ADARB2	10:1363207	FALSE	TRUE	1	0
7	134947563	G	A	V	M	0.5463	0.59616	0.62491	0.24706	0.23156	0.42894	0.32713	0.27239	0.37211	0.30285	0.46402	0.44523	0.59433	0.71511	0.27014	0.33183	0.423129	CALD1	7:134947563	FALSE	TRUE	1	0
1	6887657	C	T	L	F	0.63171	NA	NA	0.58814	0.45007	0.20263	0.37736	0.72455	0.28994	0.4372	0.35779	0.17628	0.171	0.41071	0.88762	0.17542	0.42003	CAMTA1	1:6887657	FALSE	TRUE	9	5
6	26090951	C	G	H	D	0.51801	0.62216	0.6091	0.08979	0.45733	0.64084	0.61204	0.41802	0.13726	0.28988	0.39136	0.38912	0.48983	0.28828	0.49361	0.22183	0.416779	HFE	6:26090951	FALSE	TRUE	13	2
10	1185028	C	T	A	T	0.26371	0.38084	0.4195	0.58814	0.50952	0.66287	0.39192	0.62119	0.36283	0.27836	0.61252	0.26966	0.15749	0.19473	0.06231	0.88763	0.416451	ADARB2	10:1185028	FALSE	TRUE	37	7
10	18515034	G	A	R	Q	0.22191	0.06737	0.01257	0.81033	0.05821	0.54524	0.26284	0.35554	0.37636	0.33582	0.54633	0.3714	0.71291	0.71511	0.88762	0.37917	0.416171	CACNB2	10:18515034	FALSE	TRUE	1	0
2	21026844	C	T	V	I	0.23962	0.36619	0.35775	0.39832	0.15796	0.36457	0.37762	0.69903	0.61879	0.48573	0.43927	0.2967	0.48983	0.26839	0.53598	0.54578	0.415096	APOB	2:21026844	FALSE	TRUE	2	0
7	21739660	A	G	N	S	0.39285	NA	NA	0.39969	0.68368	0.46761	0.1776	0.26308	0.61257	0.26204	0.37086	0.60015	0.25988	0.71511	0.25615	0.19116	0.403745	DNAH11	7:21739660	FALSE	TRUE	37	0
2	21015541	C	G	D	H	0.61383	0.50122	0.49394	0.08979	0.6432	0.29163	0.58925	0.56669	0.32237	0.37812	0.40329	0.28009	0.48983	0.2694	0.23189	0.16714	0.39573	APOB	2:21015541	FALSE	TRUE	1	0
7	134933745	G	A	E	K	0.41865	0.16519	0.20642	0.81033	0.17221	0.32971	0.45	0.60291	0.56626	0.30638	0.28362	0.48795	0.1629	0.42402	0.529	0.32228	0.389864	CALD1	7:134933745	FALSE	TRUE	3	0
2	132783534	T	A	N	Y	0.58573	0.5481	0.4766	0.08979	0.49149	0.41033	0.47829	0.47062	0.22605	0.22941	0.33725	0.26816	0.80716	0.13654	0.26796	0.33379	0.384829	NCKAP5	2:132783534	FALSE	TRUE	14	4
7	21588624	C	G	S	C	0.25524	0.52998	0.51286	0.2811	0.52409	0.57913	0.40122	0.07607	0.35013	0.42903	0.4107	0.38062	0.48983	0.37645	0.33647	0.02824	0.372572	DNAH11	7:21588624	FALSE	TRUE	17	0
7	134933176	G	A	R	K	0.55478	0.22641	0.2703	0.08979	0.34377	0.42159	0.26536	0.24342	0.36289	0.33472	0.77191	0.40354	0.71291	0.19816	0.15576	0.60374	0.372441	CALD1	7:134933176	FALSE	TRUE	1	0
17	63497281	G	A	R	Q	0.38137	0.24851	0.19028	0.25289	0.34178	0.14714	0.62719	0.89801	0.25213	0.33846	0.21159	0.42467	0.53848	0.22106	0.74975	0.0888	0.369507	ACE	17:63497281	FALSE	TRUE	0	1
2	43839108	G	C	D	H	0.40783	0.45032	0.52896	0.31372	0.29514	0.6832	0.44072	0.40049	0.38121	0.27739	0.4082	0.30416	0.16909	0.30996	0.1606	0.32763	0.366164	ABCG5	2:43839108	FALSE	TRUE	7	2
7	95316772	A	T	L	M	0.49561	0.58467	0.64254	0.31714	0.26634	0.19008	0.4113	0.65401	0.29446	0.33756	0.07531	0.16871	0.26295	0.365	0.62468	0.09892	0.36183	PON1	7:95316772	TRUE	TRUE	22	2
6	108561627	C	T	A	V	0.22713	0.06737	0.07978	0.46686	0.31966	0.46761	0.36448	0.7981	0.29405	0.27484	0.33428	0.33395	0.31706	0.326	0.60354	0.48522	0.359996	FOXO3	6:108561627	FALSE	TRUE	2	2
2	115753241	G	C	A	P	0.11422	0.18219	0.10362	0.19916	0.54016	0.23542	0.34514	0.34973	0.28364	0.277	0.35673	0.41295	0.17393	0.71511	0.58705	0.8658	0.358866	DPP10	2:115753241	FALSE	TRUE	33	7
9	104817351	C	G	E	D	0.1337	0.06737	0.07978	0.42962	0.15592	0.65802	0.24805	0.30649	0.48095	0.2806	0.58161	0.27839	0.11592	0.71511	0.74975	0.44132	0.357662	ABCA1	9:104817351	FALSE	TRUE	3	1
7	21765584	A	G	I	V	0.20804	0.25199	0.30796	0.34493	0.24458	0.10492	0.32265	0.34859	0.32323	0.33262	0.53198	0.336	0.91126	0.27987	0.57359	0.28657	0.356799	DNAH11	7:21765584	FALSE	TRUE	1	0
10	61902277	C	A	T	K	0.02374	0.02634	0.03956	0.36964	0.07313	0.19953	0.46394	0.21109	0.21386	0.36408	0.60516	0.55358	0.42964	0.71511	0.88762	0.46553	0.352597	ARID5B	10:61902277	FALSE	TRUE	1	0
1	7737443	C	G	N	K	0.20957	0.24209	0.22023	0.27664	0.3735	0.21181	0.18708	0.3467	0.35657	0.47753	0.65285	0.23049	0.48983	0.31486	0.65342	0.37858	0.351359	CAMTA1	1:7737443	FALSE	TRUE	16	1
1	240207402	A	G	T	A	0.55478	0.33885	0.27121	0.08979	0.38319	0.08337	0.3341	0.07874	0.16179	0.23033	0.45071	0.20947	0.88003	0.06329	0.88762	0.59699	0.350891	FMN2	1:240207402	FALSE	TRUE	1	2
7	21861922	T	C	S	P	0.15798	0.37041	0.37229	0.24493	0.50952	0.53808	0.21776	0.28702	0.22816	0.3144	0.90032	0.09106	0.58031	0.06329	0.2243	0.48423	0.349004	DNAH11	7:21861922	FALSE	TRUE	3	0
1	240207685	C	T	P	L	0.91219	0.60425	0.58894	0.43119	0.1994	0.5173	0.39028	0.05927	0.20949	0.21705	0.32473	0.26924	0.29997	0.06329	0.10795	0.33358	0.345508	FMN2	1:240207685	FALSE	TRUE	12	0
7	21779070	G	A	R	Q	0.20124	0.20888	0.17606	0.32095	0.39286	0.28407	0.36131	0.45324	0.38916	0.2889	0.23036	0.2887	0.22639	0.71511	0.88762	0.04771	0.342035	DNAH11	7:21779070	FALSE	TRUE	1	0
9	17409393	A	G	S	G	0.09909	0.29178	0.24022	0.24657	0.28897	0.31349	0.2256	0.54124	0.30017	0.28612	0.24441	0.33463	0.89307	0.37004	0.74975	0.04175	0.341681	CNTLN	9:17409393	FALSE	TRUE	1	0
3	12351626	C	G	P	A	0.5244	0.02634	0.01257	0.58814	0.07751	0.54666	0.38056	0.35156	0.29255	0.34917	0.32947	0.20427	0.48983	0.71511	0.36833	0.15183	0.338019	PPARG	3:12351626	TRUE	TRUE	18	2
15	57963929	C	T	V	I	0.1294	0.14728	0.10362	0.08979	0.21432	0.45738	0.41589	0.39061	0.2658	0.27841	0.54012	0.40004	0.2374	0.71511	0.69722	0.3044	0.336674	ALDH1A2	15:57963929	FALSE	TRUE	35	7
13	110307021	G	T	P	T	0.91219	0.22578	0.25269	0.26828	0.32973	0.54096	0.12	0.27113	0.32753	0.20557	0.22577	0.4649	0.11741	0.33129	0.52265	0.11402	0.326869	COL4A2	13:110307021	FALSE	TRUE	1	0
2	115746095	G	A	V	M	0.30901	0.16716	0.16611	0.21084	0.18886	0.16405	0.34257	0.35162	0.39884	0.36792	0.381	0.39586	0.19893	0.71511	0.74975	0.11026	0.326118	DPP10	2:115746095	FALSE	TRUE	13	1
10	1379131	C	T	A	T	0.22279	0.26432	0.16985	0.37088	0.18886	0.26585	0.37643	0.36702	0.4162	0.27249	0.24651	0.41096	0.1526	0.71511	0.38735	0.33559	0.322676	ADARB2	10:1379131	FALSE	TRUE	1	0
7	90604239	C	G	T	S	0.05037	0.02634	0.01257	0.22359	0.07606	0.32515	0.21505	0.19842	0.28376	0.34365	0.40575	0.34696	0.48983	0.71511	0.88762	0.55907	0.322456	CDK14	7:90604239	FALSE	TRUE	1	0
11	117532520	G	T	H	N	0.0418	0.02634	0.01257	0.81033	0.0026	0.50343	0.19433	0.09193	0.21284	0.2655	0.62989	0.42505	0.23815	0.71511	0.74975	0.23384	0.322091	DSCAML1	11:117532520	FALSE	TRUE	17	2
2	115768384	G	A	V	I	0.00963	0.06737	0.03956	0.20567	0.01556	0.32053	0.3144	0.0184	0.16084	0.24909	0.73064	0.73532	0.24578	0.71511	0.88762	0.42272	0.32114	DPP10	2:115768384	FALSE	TRUE	42	7
13	110430425	G	T	V	F	0.1064	0.44801	0.41074	0.08979	0.31561	0.67414	0.39684	0.3535	0.15623	0.25121	0.34631	0.19891	0.55125	0.16453	0.41044	0.20791	0.317614	COL4A2	13:110430425	FALSE	TRUE	3	0
9	104826974	C	T	V	M	0.0332	0.22641	0.21233	0.4402	0.02339	0.45738	0.27238	0.00104	0.41255	0.30147	0.55266	0.38226	0.36166	0.30844	0.60354	0.45606	0.315311	ABCA1	9:104826974	TRUE	TRUE	4	2
10	1363842	C	G	R	P	0.1947	0.45424	0.48103	0.08979	0.20796	0.14371	0.45374	0.41028	0.15719	0.33814	0.33428	0.43239	0.45015	0.21131	0.16348	0.46168	0.311504	ADARB2	10:1363842	FALSE	TRUE	1	0
13	110469273	C	T	P	S	0.02864	0.28281	0.28846	0.23772	0.14406	0.62358	0.16049	0.06224	0.31982	0.36057	0.8396	0.28179	0.48983	0.2969	0.1447	0.39774	0.309934	COL4A2	13:110469273	FALSE	TRUE	12	3
7	21600715	C	G	Q	E	0.02886	0.30282	0.24839	0.30508	0.18679	0.1085	0.10871	0.02366	0.6868	0.32091	0.29794	0.33874	0.48983	0.35277	0.74975	0.36917	0.30742	DNAH11	7:21600715	FALSE	TRUE	1	0
10	89247603	T	G	T	P	0.23237	0.08966	0.06334	0.58814	0.33383	0.46591	0.40695	0.49186	0.20107	0.20476	0.4169	0.12859	0.80716	0.06329	0.14225	0.26587	0.306372	LIPA	10:89247603	FALSE	TRUE	23	3
9	17462987	A	C	E	D	0.10194	0.19838	0.19823	0.253	0.24895	0.18689	0.36105	0.435	0.2606	0.28232	0.19368	0.34245	0.24349	0.71511	0.74975	0.0602	0.30194	CNTLN	9:17462987	FALSE	TRUE	2	0
7	21600743	T	C	V	A	0.00963	0.18519	0.14946	0.36492	0.39664	0.18047	0.04605	0.00809	0.51194	0.29393	0.54012	0.2822	0.80716	0.27577	0.31354	0.45432	0.301214	DNAH11	7:21600743	FALSE	TRUE	28	4
3	143266875	T	C	I	V	0.21518	0.02634	0.01257	0.08979	0.14016	0.20263	0.15067	0.277	0.28724	0.2636	0.55266	0.2587	0.80716	0.71511	0.43423	0.21754	0.290661	SLC9A9	3:143266875	FALSE	TRUE	3	1
19	11131457	G	A	G	D	0.91219	NA	NA	0.23858	0.03964	NA	0.10867	0.03708	0.39106	0.99638	0.06247	0.42279	0.15068	0.28502	0.10423	0.0115	0.289253	LDLR	19:11131457	FALSE	TRUE	1	0
22	35381192	G	C	D	H	0.48591	0.06737	0.03956	0.2801	0.14406	0.32515	0.33787	0.19815	0.47498	0.21605	0.28666	0.18987	0.66477	0.26677	0.38387	0.22591	0.286691	HMOX1	22:35381192	FALSE	TRUE	1	0
13	110465576	C	T	P	S	0.2938	0.14728	0.10362	0.41789	0.76943	0.50028	0.21317	0.31844	0.26383	0.14811	0.26176	0.21044	0.48983	0.19054	0.10003	0.15586	0.286519	COL4A2	13:110465576	FALSE	TRUE	0	1
8	26770511	A	G	C	R	0.02621	0.02634	0.01257	0.52	0.00199	0.33867	0.22809	0.12527	0.07496	0.23795	0.93035	0.35528	0.22185	0.21562	0.5622	0.69956	0.286057	ADRA1A	8:26770511	FALSE	TRUE	30	5
9	109182769	T	G	N	T	0.14233	0.02634	0.03956	0.28263	0.29922	0.46761	0.43463	0.3284	0.27554	0.2338	0.19548	0.28727	0.15898	0.71511	0.52265	0.16588	0.285964	EPB41L4B	9:109182769	FALSE	TRUE	39	7
7	21543346	A	T	E	V	0.46462	0.45203	0.42831	0.08979	0.3237	0.24112	0.35938	0.42024	0.19992	0.18046	0.27529	0.20003	0.3887	0.21209	0.15904	0.16277	0.284843	DNAH11	7:21543346	FALSE	TRUE	33	5
4	5446702	A	G	R	G	0.0699	0.02634	0.01257	0.18614	0.00241	0.25503	0.30893	0.2262	0.05466	0.29921	0.77528	0.54471	0.22185	0.71511	0.31282	0.53223	0.283962	STK32B	4:5446702	FALSE	TRUE	16	2
19	44873997	G	A	R	H	0.11207	0.30952	0.32191	0.2713	0.32973	0.20263	0.28299	0.35743	0.27865	0.17229	0.20737	0.43081	0.21188	0.36084	0.3107	0.28861	0.278046	NECTIN2	19:44873997	FALSE	TRUE	0	1
19	11123210	C	T	T	I	0.46078	0.35953	0.35815	0.08979	0.56256	0.7564	0.21231	0.28174	0.22899	0.12847	0.27686	0.14771	0.13124	0.06329	0.01567	0.34667	0.27626	LDLR	19:11123210	FALSE	TRUE	1	0
7	21861883	G	A	E	K	0.08344	0.33418	0.24406	0.08979	0.53693	0.32285	0.18585	0.13845	0.31817	0.25809	0.13297	0.30699	0.41569	0.25842	0.43271	0.22194	0.267533	DNAH11	7:21861883	FALSE	TRUE	0	1
8	26770155	T	A	E	D	0.07955	0.02634	0.01257	0.81033	0.10498	0.52783	0.34466	0.3193	0.32858	0.24158	0.26176	0.15156	0.08601	0.36738	0.60354	0.00192	0.266743	ADRA1A	8:26770155	FALSE	TRUE	1	0
2	132784002	C	T	V	I	0.18469	0.10235	0.07978	0.58814	0.12117	0.29412	0.39417	0.0998	0.33242	0.22696	0.3742	0.42002	0.13757	0.71511	0.10003	0.0738	0.265271	NCKAP5	2:132784002	FALSE	TRUE	25	3
9	4118111	G	T	P	Q	0.00963	0.02634	0.01257	0.23965	0.00365	0.28914	0.06746	0.10896	0.08236	0.19506	0.7686	0.57304	0.19368	0.71511	0.18341	0.55749	0.251634	GLIS3	9:4118111	FALSE	TRUE	34	6
17	33291979	C	A	R	L	0.42437	0.16952	0.10362	0.08979	0.15192	0.06556	0.56688	0.30988	0.24968	0.18424	0.13046	0.24612	0.30082	0.23378	0.52265	0.09338	0.240167	ASIC2	17:33291979	FALSE	TRUE	18	0
10	89306318	A	G	K	R	0.11639	0.1837	0.13308	0.58814	0.30749	0.25229	0.06253	0.12057	0.32337	0.15421	0.26989	0.39048	0.25779	0.24246	0.09523	0.31747	0.238443	LIPA	10:89306318	FALSE	TRUE	18	1
8	117172544	C	T	R	W	0.41046	0.08966	0.03956	0.18203	0.44817	0.33867	0.49459	0.39868	0.14529	0.1697	0.07554	0.04917	0.48983	0.13654	0.32679	0.01129	0.237873	SLC30A8	8:117172544	FALSE	TRUE	20	2
9	104825752	C	T	V	I	0.02647	0.02634	0.03956	0.22849	0.04704	0.48093	0.13264	0.0012	0.37611	0.21593	0.35045	0.36878	0.36166	0.31087	0.3481	0.47549	0.236879	ABCA1	9:104825752	FALSE	TRUE	5	1
6	108664112	A	G	T	A	0.5008	0.06737	0.01257	0.08979	0.21863	0.6345	0.16328	0.25415	0.35644	0.20147	0.08424	0.26979	0.26687	0.24878	0.40451	0.00024	0.235839	FOXO3	6:108664112	FALSE	TRUE	0	1
1	240329434	G	A	R	H	0.13024	0.34706	0.37622	0.29353	0.08669	0.07265	0.38394	0.06887	0.21302	0.12124	0.23384	0.11107	0.0736	0.06329	0.62468	0.51711	0.232316	FMN2	1:240329434	FALSE	TRUE	22	3
3	46357717	G	A	V	I	0.15745	0.27561	0.31242	0.08979	0.162	0.07265	0.18867	0.34371	0.29799	0.26163	0.22708	0.30735	0.24039	0.29002	0.29946	0.11746	0.22773	CCR2	3:46357717	TRUE	TRUE	0	1
3	186854300	T	C	Y	H	0.07388	0.12561	0.14946	0.21773	0.36563	0.22377	0.20775	0.21124	0.2697	0.25464	0.34328	0.1825	0.09606	0.06329	0.39658	0.24623	0.214209	ADIPOQ	3:186854300	FALSE	TRUE	1	1
17	63488734	A	G	I	V	0.14425	0.20163	0.33808	0.33974	0.19093	0.12979	0.04159	0.01931	0.31472	0.15829	0.21098	0.47066	0.11059	0.35144	0.04339	0.35403	0.213714	ACE	17:63488734	FALSE	TRUE	1	0
15	58545811	A	G	N	S	0.38359	0.1837	0.15762	0.08979	0.35173	0.4362	0.07533	0.25525	0.2039	0.11318	0.13017	0.4082	0.10828	0.15906	0.24801	0.0515	0.209719	LIPC	15:58545811	FALSE	TRUE	26	4
2	21001981	C	T	A	T	0.24821	0.17763	0.12061	0.08979	0.32573	0.08337	0.10611	0.41073	0.2639	0.13905	0.09648	0.16737	0.32947	0.33959	0.21989	0.13899	0.203558	APOB	2:21001981	FALSE	TRUE	1	0
2	21005955	C	T	R	Q	0.00963	0.11171	0.03956	0.24418	0.00788	0.30635	0.15535	0.06457	0.1844	0.14938	0.36102	0.49547	0.13431	0.71511	0.06231	0.15317	0.19965	APOB	2:21005955	FALSE	TRUE	7	1
13	110467049	G	C	G	A	0.09357	0.10235	0.1392	0.08979	0.14797	0.60633	0.23007	0.12527	0.26373	0.14437	0.21222	0.24379	0.22457	0.29949	0.13201	0.1308	0.199096	COL4A2	13:110467049	FALSE	TRUE	7	2
14	64228031	T	G	K	T	0.91219	NA	NA	0.08979	0.32168	0.37287	0.1232	0.06488	0.10873	0.14073	0.18435	0.15998	0.13431	0.06329	0.06231	0.04422	0.198752	ESR2	14:64228031	FALSE	TRUE	5	1
10	89306192	A	C	E	A	0.28109	0.18876	0.21788	0.3321	0.71718	0.42159	0.01267	0.07176	0.16536	0.01469	0.06835	0.22235	0.01696	0.21357	0.01567	0.16777	0.195484	LIPA	10:89306192	FALSE	TRUE	12	1
13	110307009	C	G	V	L	0.06075	0.06737	0.03956	0.22774	0.065	0.61679	0.12917	0.0711	0.2633	0.18095	0.2186	0.12179	0.11498	0.06329	0.46808	0.34949	0.191123	COL4A2	13:110307009	FALSE	TRUE	28	6
7	21892426	C	T	T	I	0.04487	0.02634	0.03956	0.18878	0.00312	0.07621	0.23653	0.07584	0.09198	0.24223	0.18189	0.3499	0.09606	0.71511	0.47355	0.21188	0.190866	DNAH11	7:21892426	FALSE	TRUE	25	6
4	171814746	C	G	Q	E	0.91219	NA	NA	0.08979	0.00723	0.3015	0.12412	0.0357	0.006	0.18169	0.35995	0.21352	0.03522	0.16453	0.01567	0.22215	0.190661	GALNTL6	4:171814746	FALSE	TRUE	43	7
10	89307012	C	A	D	E	0.02018	0.02634	0.01257	0.58814	0.00475	0.08337	0.24849	0.13614	0.12562	0.11378	0.26764	0.2748	0.11522	0.42402	0.3429	0.25832	0.190142	LIPA	10:89307012	FALSE	TRUE	41	0
6	159692840	A	G	V	A	0.09789	0.17763	0.15762	0.28963	0.06149	0.13679	0.08632	0.13306	0.17644	0.13991	0.34428	0.42136	0.08819	0.27926	0.08276	0.35416	0.189174	SOD2	6:159692840	TRUE	TRUE	0	7
19	11100303	G	T	A	S	0.13766	0.18076	0.33598	0.08979	0.21008	0.81313	0.09213	0.14139	0.23362	0.03035	0.02228	0.09169	0.05615	0.06329	0.08959	0.32966	0.182347	LDLR	19:11100303	FALSE	TRUE	2	0
8	26779389	T	A	S	C	0.63171	NA	NA	0.08979	0.00231	0.34965	0.11567	0.00403	0.1223	0.13686	0.22773	0.25324	0.12272	0.2374	0.07409	0.18503	0.182324	ADRA1A	8:26779389	FALSE	TRUE	11	2
7	21588579	A	G	Q	R	0.03896	0.02634	0.03956	0.08979	0.25766	0.37898	0.0386	0.00959	0.2958	0.14027	0.13993	0.39068	0.11446	0.38529	0.15824	0.39749	0.181352	DNAH11	7:21588579	FALSE	TRUE	17	3
9	104858586	C	T	R	K	0.14088	0.02634	0.01257	0.18614	0.0688	0.46761	0.09019	0.14156	0.1794	0.1623	0.13575	0.22806	0.171	0.35019	0.18166	0.30647	0.178058	ABCA1	9:104858586	TRUE	TRUE	19	2
19	11111624	G	A	A	T	0.06231	0.11946	0.21233	0.25425	0.02449	0.6345	0.08382	0.00878	0.26996	0.0404	0.10214	0.08543	0.41569	0.06329	0.37272	0.06245	0.175751	LDLR	19:11111624	FALSE	TRUE	6	0
13	110503903	G	A	V	I	0.10748	0.42439	0.34299	0.08979	0.14016	0.60277	0.08179	0.12358	0.12212	0.02673	0.02315	0.05848	0.02289	0.06329	0.01567	0.45366	0.168684	COL4A2	13:110503903	FALSE	TRUE	5	0
9	17394538	C	T	T	I	0.15023	0.02634	0.01257	0.08979	0.33383	0.18689	0.14693	0.17946	0.16038	0.138	0.20318	0.19953	0.10175	0.28745	0.45612	0.01978	0.168264	CNTLN	9:17394538	FALSE	TRUE	33	5
9	17486994	T	G	I	M	0.3405	0.21125	0.18444	0.08979	0.162	0.41787	0.05546	0.17446	0.06967	0.03543	1e-05	0.0393	0.20559	0.06329	0.529	0.00124	0.161206	CNTLN	9:17486994	FALSE	TRUE	1	0
1	53326979	A	C	D	E	0.07556	0.06737	0.03956	0.81033	0.03529	0.51425	0.03089	0.06593	0.09752	0.01974	0.17637	0.07583	0.01891	0.18933	0.29177	0.02367	0.15827	LRP8	1:53326979	FALSE	TRUE	24	4
1	53327839	T	C	Q	R	0.10605	0.14728	0.1274	0.08979	0.06381	0.56328	0.00412	0.03058	0.11639	0.00298	0.0394	0.01876	0.0132	0.28839	0.35288	0.51774	0.155128	LRP8	1:53327839	FALSE	TRUE	23	0
2	132783881	A	G	I	T	0.02288	0.02634	0.01257	0.3567	0.01156	0.20263	0.01547	0.01189	0.00964	0.05657	0.47969	0.34653	0.07629	0.21247	0.17276	0.45559	0.154349	NCKAP5	2:132783881	FALSE	TRUE	37	4
10	89339848	T	C	I	T	0.2848	0.14363	0.10362	0.08979	0.36763	0.00889	0.04951	0.20479	0.17193	0.06786	0.16298	0.20832	0.21674	0.13654	0.08276	0.06499	0.147799	LIPA	10:89339848	FALSE	TRUE	1	0
9	17273733	A	G	T	A	0.00963	0.02634	0.01257	0.18614	0.13243	0.1964	0.1138	0.01906	0.06887	0.16984	0.26612	0.28272	0.06377	0.28219	0.35414	0.14884	0.145804	CNTLN	9:17273733	FALSE	TRUE	18	3
2	21002613	C	G	R	T	0.29918	0.26951	0.21233	0.08979	0.39859	0.02909	0.0539	0.04173	0.26318	0.04501	0.08813	0.15696	0.0171	0.06329	0.01567	0.2214	0.141554	APOB	2:21002613	FALSE	TRUE	1	0
2	21002482	T	C	I	V	0.15433	0.14363	0.12061	0.08979	0.17221	0.01092	0.025	0.05682	0.2023	0.08651	0.12921	0.11124	0.42452	0.15122	0.15018	0.20894	0.139839	APOB	2:21002482	FALSE	TRUE	1	0
2	21002881	C	T	E	K	0.16602	0.15063	0.13308	0.08979	0.35575	0.02056	0.08425	0.20307	0.21939	0.06794	0.14071	0.10076	0.06172	0.06329	0.15661	0.15661	0.135636	APOB	2:21002881	FALSE	TRUE	10	3
19	44908684	T	C	C	R	0.00963	0.02634	0.03956	0.08979	0.00049	0.53372	0.02576	0.00844	0.04105	0.06528	0.33822	0.27061	0.12762	0.30996	0.21308	0.05717	0.134795	APOE	19:44908684	FALSE	TRUE	0	1
7	21894893	G	A	A	T	0.00963	0.08966	0.09293	0.08979	0.00241	0.03211	0.08943	0.00067	0.02883	0.0862	0.25519	0.25381	0.25335	0.18176	0.2104	0.38268	0.128678	DNAH11	7:21894893	FALSE	TRUE	6	0
2	132783141	G	A	P	S	0.1057	0.13521	0.12061	0.08979	0.44817	0.21782	0.10888	0.10828	0.13994	0.0846	0.12214	0.07087	0.07587	0.06329	0.08276	0.02635	0.125018	NCKAP5	2:132783141	FALSE	TRUE	0	1
7	21816533	G	A	A	T	0.00963	0.06737	0.11238	0.08979	0.01793	0.26318	0.00461	0.02606	0.1318	0.00081	0.00045	0.10179	0.00047	0.06329	0.10423	0.97119	0.122811	DNAH11	7:21816533	FALSE	TRUE	19	4
12	109445569	T	C	L	P	0.05524	0.02634	0.01257	0.22718	0.00309	0.07265	0.1945	0.06755	0.04401	0.07255	0.3165	0.13534	0.06217	0.13654	0.18425	0.31736	0.12049	KCTD10	12:109445569	FALSE	TRUE	40	7
9	109167141	G	C	R	G	NA	0.02634	0.01257	0.08979	NA	0.26318	0.20891	0.07248	0.00502	0.04961	0.21481	0.23033	0.02951	0.13654	0.11715	0.07643	0.109476	EPB41L4B	9:109167141	FALSE	TRUE	0	7
9	104824472	T	C	I	M	0.24821	0.08966	0.06334	0.08979	0.08356	0.41223	0.04725	0.01379	0.13432	0.0402	0.14204	0.0429	0.01213	0.06329	0.14096	0.06454	0.105513	ABCA1	9:104824472	FALSE	TRUE	10	1
9	109167140	C	G	R	P	NA	0.02634	0.01257	0.08979	NA	0.19008	0.28377	0.14086	0.00322	0.05218	0.21159	0.06346	0.02022	0.13654	0.09523	0.11769	0.10311	EPB41L4B	9:109167140	FALSE	TRUE	0	7
8	26779401	T	C	N	D	0.43035	NA	NA	0.08979	0.02137	0.1085	0.08927	0.01881	0.00837	0.05258	0.08058	0.03093	0.04299	0.06329	0.11131	0.21244	0.0971843	ADRA1A	8:26779401	FALSE	TRUE	3	0
2	132785001	C	T	V	M	0.11566	0.06737	0.06334	0.58814	0.0227	0.15733	0.00401	0.09618	0.07872	0.00061	0.00405	0.1012	0.00148	0.17217	0.01567	0.06422	0.0970531	NCKAP5	2:132785001	FALSE	TRUE	14	4
16	82639442	C	T	P	S	0.02153	NA	NA	0.08979	0.10154	0.04492	0.16983	0.02444	0.00542	0.11083	0.2684	0.1668	0.06731	0.06329	0.01567	0.1373	0.0919336	CDH13	16:82639442	FALSE	TRUE	43	0
11	112093136	A	G	Q	R	0.16066	NA	NA	0.08979	0.065	0.49551	0.06461	0.01284	0.0016	0.00608	0.12122	0.01245	0.00212	0.13654	0.01567	NA	0.0910838	SDHD	11:112093136	FALSE	TRUE	39	7
2	115064772	G	T	E	D	0.91219	0.02634	0.01257	0.08979	0.10498	0.00396	0.00623	0.00902	0.02698	0.0028	0.07703	0.03879	0.00816	0.06329	0.04339	0.02537	0.0906806	DPP10	2:115064772	FALSE	TRUE	1	0
2	21002409	C	T	S	N	0.00963	0.02634	0.01257	0.08979	0.01083	0.16071	0.02258	0.00349	0.04982	0.02617	0.22642	0.23437	0.13507	0.15906	0.06231	0.17493	0.0877556	APOB	2:21002409	FALSE	TRUE	40	7
7	21570073	C	T	T	I	0.08003	0.02634	0.03956	0.08979	0.33978	0.09775	0.0147	0.01657	0.03963	0.0037	0.02585	0.04814	0.01114	0.06329	0.35164	0.0653	0.0820756	DNAH11	7:21570073	FALSE	TRUE	4	0
13	110458888	G	A	R	K	0.00963	0.02634	0.03956	0.08979	0.03415	0.63768	0.00628	0.04176	0.01863	0.00072	0.0033	0.02896	0.03944	0.06329	0.19787	0.05709	0.0809056	COL4A2	13:110458888	FALSE	TRUE	33	6
16	56983407	G	A	R	Q	0.11315	0.11946	0.03956	0.08979	0.13052	0.01546	0.0464	0.047	0.01874	0.01333	0.02481	0.0763	0.04855	0.15906	0.16207	0.13803	0.0776394	CETP	16:56983407	FALSE	TRUE	0	1
2	21001978	T	C	I	V	0.00963	0.02634	0.01257	0.08979	0.03709	0.0233	0.00066	0.01882	0.09555	0.01044	0.01383	0.11246	0.06108	0.06329	0.07409	0.57417	0.0764444	APOB	2:21001978	FALSE	TRUE	0	1
10	89247582	C	T	G	R	0.06856	0.02634	0.03956	0.08979	0.08669	0.36666	0.06583	0.04154	0.00941	0.0247	0.03696	0.07369	0.13431	0.06329	0.01567	0.04536	0.0742725	LIPA	10:89247582	FALSE	TRUE	6	0
15	58541794	G	A	V	M	0.00963	0.25159	0.1392	0.08979	0.00448	0.46761	0.00017	0.00047	0.02704	0	0.0058	0.03868	0.00165	0.06329	0.01567	0.06696	0.0738769	LIPC	15:58541794	FALSE	TRUE	3	0
2	21009931	T	C	I	V	0.05205	0.08966	0.07978	0.08979	0.08669	0.02056	8e-05	0.00662	0.19259	0.00337	0.04	0.08921	0.00923	0.06329	0.08959	0.17794	0.0681531	APOB	2:21009931	FALSE	TRUE	0	7
10	89306689	G	C	G	R	0.16822	0.02634	0.01257	0.08979	0.33383	0.02615	0.02925	0.07452	0.08894	0.01715	0.01991	0.04001	0.01071	0.06329	0.01567	0.05232	0.0667919	LIPA	10:89306689	FALSE	TRUE	2	0
6	47595872	A	G	T	A	0.03757	0.02634	0.01257	0.08979	0.03098	0.19008	0.05272	0.02808	0.0445	0.02452	0.02609	0.03084	0.06613	0.06329	0.29314	0.03872	0.06596	CD2AP	6:47595872	FALSE	TRUE	3	0
6	151041806	T	C	V	A	0.07581	NA	NA	0.08979	0.0487	0.00274	0.08168	0.09953	0.06351	0.08924	0.1596	0.02415	0.00998	0.06329	0.01567	0.07149	0.0639414	MTHFD1L	6:151041806	FALSE	TRUE	35	0
7	95308134	T	C	Q	R	0.03292	0.02634	0.01257	0.08979	0.01218	0.05167	0.0193	0.04151	0.06981	0.02834	0.0957	0.03953	0.02764	0.06329	0.06231	0.34004	0.0633087	PON1	7:95308134	FALSE	TRUE	21	0
3	119414336	G	A	G	S	0.02969	0.02634	0.01257	0.08979	0.09314	0.05855	0.0467	0.01998	0.01902	0.0015	0.0033	0.01173	0.03059	0.06329	0.04339	0.33822	0.0554875	ARHGAP31	3:119414336	FALSE	TRUE	39	0
19	44905910	C	G	N	K	NA	NA	NA	0.08979	NA	0.01795	0.13412	0.0446	0.06238	0.02408	0.04238	0.00919	0.00363	0.06329	0.01567	0.12375	0.0525692	APOE	19:44905910	TRUE	TRUE	38	5
7	134933959	A	G	H	R	0.1153	0.02634	0.01257	0.08979	0.0377	0.00175	0.00416	0.0188	0.13052	0.00378	0.03229	0.02063	0.003	0.06329	0.01567	0.20293	0.0486575	CALD1	7:134933959	FALSE	TRUE	33	5
16	56982180	G	A	V	I	0.00963	0.06737	0.07978	0.08979	0.03001	0.01795	0.02222	0.01082	0.02101	0.00826	0.0161	0.01156	0.00523	0.06329	0.01567	0.30074	0.0480894	CETP	16:56982180	TRUE	TRUE	39	7
9	4118208	A	G	S	P	0.04778	0.02634	0.01257	0.08979	0.162	0.001	0.02069	0.01738	0.04205	0.00943	0.05779	0.04374	0.0029	0.06329	0.10423	0.04742	0.046775	GLIS3	9:4118208	FALSE	TRUE	43	7
10	89339709	G	C	V	L	0.00963	0.06737	0.03956	0.08979	0.01069	0.05855	0.009	0.03734	0.04064	0.0144	0.08185	0.03455	0.04613	0.06329	0.04339	0.01067	0.0410531	LIPA	10:89339709	FALSE	TRUE	2	0

## Sheet: IntersectGene_ADD_CD
CNTLN
SORCS1
NTRK2
PRKAG2
ADRA1A
LIPC
CDKN2B-AS1
MMP2
RXRA
CETP
ABCA1
HFE
PON1
LPL
ADIPOQ
FOXO3
APOE
ARL15
ESR2
MTHFR
IL6
SOD2
SLC30A8
ADAMTS9-AS2
CACNB2
SPC25
ABCG5
APOB
DNAH11
DSCAML1
KCTD10
ALDH1A2
LDLR
TOMM40
AC011481.3
NCKAP5
MAT1A
AGER
FMN2
MTHFD1L
CDH13
AL359922.1
SMAD3
LRP8
C9orf129
SLC9A9
CD2AP
ARHGAP31
DPP10
TCF7L2
AC073072.1
ARID5B
AC113554.2
ACE
ESR1
GLIS3
PPARG
IL1B
HMOX1
LIPA
ASIC2
COL25A1
COL4A2
ZNF385D
STK32B
CCR2
CD36
SDHD
OPCML
PTGS2
AL137230.2
GALNTL6
AC010317.1
FGF1
IMMP2L
FAM189A1
DLGAP1
NECTIN2
CDK14
EPB41L4B
LINC02006
KIF26B
FHIT
CALD1
ADARB2
CAMTA1
AC098650.1
RBMS3
