# Supplementary material for: Identification of a pleiotropic effect of ADIPOQ on cardiac dysfunction and Alzheimer’s disease based on genetic evidence and health care records
Source: Transl Psychiatry. 2022 Sep 16;12:389. doi: 10.1038/s41398-022-02144-0 (PMC9481623; doi:10.1038/s41398-022-02144-0)
Supplement: Supplementary file 7 — Supplementary Data 3 [file 41398_2022_2144_MOESM7_ESM.xlsx]

## Sheet: ADIPOQ vs. H9C2 FoldChange
	ADIPOQ_KnockOut	H9c2_GSE89130_SRR4448322	ADIPOQKO_Log2	H9c2_Log2	Log2FC_ADIPOQ_over_H9c2
Vom2r6	15487.2	13473.4	13.9188	13.7178	0.200964
Raet1e	56081.7	77324.5	15.7752	16.2386	-0.463397
Ulbp1	949045	1.22344e+07	19.8561	23.5444	-3.68832
AABR07000147.1	8361.69	41030.4	13.0296	15.3244	-2.29483
AABR07000156.1	7661.14	11355.2	12.9033	13.4711	-0.567725
Lrp11	503800	1.16337e+06	18.9425	20.1499	-1.20739
Pcmt1	3.46693e+06	377053	21.7252	18.5244	3.20082
Nup43	2.92401e+06	674136	21.4795	19.3627	2.11684
Lats1	1.00912e+06	5.19115e+06	19.9447	22.3076	-2.36296
Katna1	1.76693e+06	555885	20.7528	19.0844	1.66839
Ginm1	1.7466e+06	567754	20.7361	19.1149	1.62121
Ppil4	3.60942e+06	1.374e+06	21.7833	20.3899	1.39339
Zc3h12d	7373.9	27368.6	12.8482	14.7402	-1.89202
Tab2	1.66883e+06	7.25599e+06	20.6704	22.7907	-2.12034
Ust	583688	72303	19.1548	16.1418	3.01307
Sash1	411854	205618	18.6518	17.6496	1.00216
Samd5	218592	8304.65	17.7379	13.0197	4.71818
Stxbp5	808229	5.23676e+06	19.6244	22.3202	-2.69584
Adgb	124479	616150	16.9255	19.2329	-2.30738
Rab32	382065	2.08547e+06	18.5435	20.9919	-2.44848
Grm1	132515	876878	17.0158	19.742	-2.72623
Shprh	1.50316e+06	2.8669e+06	20.5196	21.4511	-0.931493
Fbxo30	1.29367e+06	1.37208e+06	20.303	20.3879	-0.0848856
Epm2a	39313.3	11061.9	15.2627	13.4333	1.82942
Utrn	4.1492e+06	1.2679e+07	21.9844	23.5959	-1.61153
Stx11	1.94446e+06	174923	20.8909	17.4164	3.47458
Sf3b5	1.0638e+07	718616	23.3427	19.4549	3.88786
Plagl1	1.19703e+06	411143	20.191	18.6493	1.54175
AABR07000261.1	7495.67	14791.6	12.8718	13.8525	-0.980647
Ltv1	3.12309e+06	1.19175e+06	21.5745	20.1846	1.3899
Phactr2	445144	143745	18.7639	17.1332	1.63076
Pex3	1.62723e+06	412905	20.634	18.6555	1.97854
Adat2	42962.2	13866.6	15.3908	13.7593	1.63145
Aig1	2.1176e+06	326730	21.014	18.3177	2.69626
Hivep2	827850	4.29978e+06	19.659	22.0358	-2.37682
Adgrg6	627862	2.51077e+06	19.2601	21.2597	-1.99961
Vta1	4.96947e+06	897180	22.2447	19.775	2.46962
AABR07000398.1	2.31408e+07	4.54889e+06	24.4639	22.1171	2.34686
Cited2	1.42331e+07	4.44788e+06	23.7627	22.0847	1.67806
Txlnb	15559.3	13164.3	13.9255	13.6843	0.241143
Heca	627324	1.0001e+06	19.2589	19.9317	-0.672863
Abracl	2.46952e+07	808485	24.5577	19.6249	4.93287
Reps1	584959	1.00264e+06	19.158	19.9354	-0.777391
Ccdc28a	350446	74007.8	18.4188	16.1754	2.24344
Nhsl1	873712	753327	19.7368	19.5229	0.213882
Hebp2	2.01515e+06	235974	20.9425	17.8483	3.09419
Arfgef3	15874.4	17408	13.9544	14.0875	-0.133051
Tnfaip3	22248.8	332374	14.4414	18.3424	-3.901
Ifngr1	2.38622e+06	1.10388e+06	21.1863	20.0741	1.11215
Pex7	519079	171648	18.9856	17.3891	1.5965
Map3k5	214440	712853	17.7102	19.4432	-1.73303
Bclaf1	5.78411e+06	7.38103e+06	22.4637	22.8154	-0.351726
Ahi1	1.02675e+06	6.46082e+06	19.9697	22.6233	-2.65363
Myb	51739.7	13713.5	15.659	13.7433	1.91567
Hbs1l	1.79654e+06	2.14062e+06	20.7768	21.0296	-0.252805
Aldh8a1	7190.39	11106.9	12.8119	13.4392	-0.627311
AABR07000534.1	11496.1	40455	13.4889	15.304	-1.81517
LOC103690149	89087.9	126956	16.4429	16.954	-0.511032
Arhgap18	1.26038e+06	828257	20.2654	19.6597	0.605703
L3mbtl3	377812	320042	18.5273	18.2879	0.239407
AABR07000629.3	10368.6	550912	13.3399	19.0715	-5.73153
RGD1559962	10063.9	10472.3	13.2969	13.3543	-0.057386
Epb41l2	1.77861e+06	903458	20.7623	19.7851	0.977222
Akap7	197833	34075.6	17.5939	15.0565	2.53747
AABR07000658.2	2.62848e+06	986877	21.3258	19.9125	1.41328
Arg1	48249.6	199644	15.5582	17.6071	-2.04884
Med23	852277	3.3529e+06	19.701	21.677	-1.97602
Enpp3	211329	298061	17.6891	18.1852	-0.49612
Enpp1	1.20563e+06	1.09986e+06	20.2014	20.0689	0.132461
Ccn2	6.19379e+07	9.04362e+06	25.8843	23.1085	2.77585
Stx7	2.22321e+06	1.52902e+06	21.0842	20.5442	0.540033
Slc18b1	440880	279324	18.75	18.0916	0.658446
Rps12	5.05014e+07	6.50663e+06	25.5898	22.6335	2.95634
Eya4	396459	7944.39	18.5968	12.9557	5.64109
Tbpl1	2.39993e+06	383837	21.1946	18.5501	2.64443
Slc2a12	24324.3	239843	14.5701	17.8717	-3.30162
Sgk1	411245	4.77729e+06	18.6496	22.1878	-3.53812
AABR07000733.1	7997.43	13293	12.9653	13.6984	-0.733055
LOC679711	22502.5	121548	14.4578	16.8912	-2.43337
AABR07000765.3	15369.2	8703.2	13.9078	13.0873	0.820423
Rnf217	404247	173514	18.6249	17.4047	1.22019
Hddc2	2.09297e+06	254378	20.9971	17.9566	3.0405
Hey2	99606.7	275835	16.604	18.0734	-1.46949
Ncoa7	1.4969e+06	637698	20.5135	19.2825	1.23103
Hint3	1.32912e+06	136597	20.342	17.0596	3.28247
Trmt11	242865	187755	17.8898	17.5185	0.371308
Cenpw	5.30367e+06	351984	22.3386	18.4252	3.91341
Rnf146	2.39597e+06	916931	21.1922	19.8065	1.38573
Echdc1	3.22967e+06	1.20638e+06	21.623	20.2023	1.4207
Kiaa0408L	22133.3	46520.4	14.4339	15.5056	-1.07165
Soga3	7565.11	39641.5	12.8851	15.2747	-2.38958
LOC100910528	3.93444e+06	377055	21.9077	18.5244	3.38331
LOC100912599	47642.7	355184	15.54	18.4382	-2.89824
AC094217.1	3.0632e+06	7511.44	21.5466	12.8749	8.67173
Lrrc14b	98039.7	341989	16.5811	18.3836	-1.80251
Ccdc127	3.43698e+06	331708	21.7127	18.3396	3.37315
Sdha	4.95817e+06	4.38015e+06	22.2414	22.0625	0.178829
Pdcd6	8.97642e+06	2.13331e+06	23.0977	21.0247	2.07304
Ahrr	1.0518e+06	2.07516e+06	20.0044	20.9848	-0.980365
Exoc3	6.57444e+06	2.02718e+06	22.6484	20.951	1.6974
Cep72	203955	323610	17.6379	18.3039	-0.666005
Tppp	8559.82	7569.07	13.0634	12.8859	0.177464
Brd9	5.11868e+06	1.70439e+06	22.2873	20.7008	1.58652
Trip13	1.1671e+06	1.18515e+06	20.1545	20.1766	-0.0221302
Nkd2	1.24915e+06	1.18879e+06	20.2525	20.1811	0.0714462
Slc12a7	1.03611e+06	3.58431e+06	19.9827	21.7733	-1.79052
Clptm1l	6.4736e+06	5.80698e+06	22.6261	22.4694	0.156781
Lpcat1	969158	4.08319e+06	19.8864	21.9613	-2.07489
Irx2	164323	75488.5	17.3262	16.204	1.1222
AABR07001037.1	25577.2	1.8304e+06	14.6426	20.8037	-6.16115
Ice1	1.13846e+06	4.81355e+06	20.1187	22.1987	-2.08002
Med10	7.28897e+06	563882	22.7973	19.105	3.69225
Nsun2	3.28324e+06	9.47157e+06	21.6467	23.1752	-1.52848
Srd5a1	267376	412422	18.0285	18.6538	-0.625251
Tent4a	1.0645e+06	2.89495e+06	20.0217	21.4651	-1.44336
Fastkd3	555766	315851	19.0841	18.2689	0.815233
Mtrr	607740	863820	19.2131	19.7204	-0.507277
LOC680200	363268	44158.9	18.4707	15.4304	3.04026
AABR07001099.2	424066	73407.4	18.6939	16.1636	2.53029
LOC102549842	165229	106999	17.3341	16.7072	0.626871
LOC102547287	171075	103553	17.3843	16.66	0.724258
AABR07001100.1	57215.5	9580.6	15.8041	13.2259	2.57822
LOC102551340	381620	129498	18.5418	16.9826	1.55921
LOC501406	8346.68	15987.2	13.027	13.9646	-0.937646
Ppp1r14c	980199	625555	19.9027	19.2548	0.647938
Mthfd1l	914772	2.2527e+06	19.8031	21.1032	-1.30017
Akap12	1.22489e+07	7.10005e+07	23.5461	26.0813	-2.53518
Zbtb2	354473	573816	18.4353	19.1302	-0.69491
Rmnd1	941169	519149	19.8441	18.9858	0.858306
Armt1	1.11647e+06	712366	20.0905	19.4423	0.648253
Ccdc170	9321	11911.8	13.1863	13.5401	-0.353831
Myct1	15415.2	9796.73	13.9121	13.2581	0.653984
Fbxo5	2.26241e+06	585488	21.1094	19.1593	1.95015
Mtrf1l	1.07035e+06	145819	20.0297	17.1538	2.87583
Rgs17	895335	301456	19.7721	18.2016	1.57048
Ipcef1	48183.1	26017.4	15.5562	14.6672	0.889048
Cnksr3	1.81707e+06	2.13196e+06	20.7932	21.0237	-0.230569
AABR07001435.1	714825	360986	19.4472	18.4616	0.985649
Scaf8	2.20123e+06	4.38715e+06	21.0699	22.0649	-0.994969
Tiam2	402441	2.0179e+06	18.6184	20.9444	-2.326
Tfb1m	463189	334855	18.8212	18.3532	0.468064
Cldn20	8963.57	7719.18	13.1299	12.9142	0.215627
Arid1b	1.3742e+06	1.82305e+06	20.3902	20.7979	-0.407761
Tmem242	895597	114049	19.7725	16.7993	2.97319
Zdhhc14	949034	60054.1	19.8561	15.874	3.98212
Snx9	473678	718350	18.8535	19.4543	-0.60078
Synj2	678261	2.38984e+06	19.3715	21.1885	-1.817
Serac1	256622	137895	17.9693	17.0732	0.896074
Gtf2h5	9.45207e+06	540869	23.1722	19.0449	4.12728
Tulp4	613392	2.57552e+06	19.2264	21.2964	-2.06998
Tmem181	505846	1.13223e+06	18.9483	20.1107	-1.16239
Dynlt1	1.30068e+07	429391	23.6328	18.7119	4.92083
Ezr	1.64719e+06	6.00706e+06	20.6516	22.5182	-1.86665
Rsph3	60054.1	48094.5	15.874	15.5536	0.320391
RGD1560015	296874	31214.8	18.1795	14.9299	3.24955
Sod2	7.97988e+06	2.38604e+06	22.9279	21.1862	1.74175
Wtap	2.72927e+06	2.08289e+06	21.3801	20.9902	0.389925
Acat2	260651	1.17037e+06	17.9918	20.1585	-2.16677
Acat2l1	265532	434521	18.0185	18.7291	-0.71054
Tcp1	1.3231e+07	6.59176e+06	23.6574	22.6522	1.00518
Mrpl18	6.69644e+06	374940	22.675	18.5163	4.15866
Pnldc1	34211.9	33096.8	15.0622	15.0144	0.0478067
Mas1	9604.62	8057.46	13.2295	12.9761	0.253404
Igf2r	3.71258e+06	3.29172e+07	21.824	24.9723	-3.14835
Slc22a1	8080.99	9904.8	12.9803	13.2739	-0.293595
Slc22a3	11465.6	52396.7	13.485	15.6772	-2.19217
Plg	21835.7	12646.1	14.4144	13.6264	0.787996
Map3k4	1.43015e+06	2.2746e+06	20.4477	21.1172	-0.669443
Agpat4	2.57667e+06	572637	21.2971	19.1273	2.16982
AABR07001519.1	33771	7492.48	15.0435	12.8712	2.17227
LOC108348175	3.85425e+06	788816	21.878	19.5893	2.28869
Sft2d1	4.05046e+06	455576	21.9497	18.7973	3.15232
Mpc1	9.17498e+06	630447	23.1293	19.266	3.86326
Fgfr1op	910799	841807	19.7968	19.6831	0.113643
Rnaset2	5.94497e+06	563450	22.5032	19.1039	3.39931
Afdn	701293	3.15496e+06	19.4197	21.5892	-2.16953
Thbs2	51601.3	65874.3	15.6551	16.0074	-0.352309
Wdr27	188341	19948.3	17.523	14.284	3.23901
LOC100125364	3.03593e+06	1.38322e+06	21.5337	20.3996	1.1341
Phf10	3.36397e+06	785494	21.6817	19.5832	2.09849
Tcte3	60144.7	8171.05	15.8762	12.9963	2.87985
Ermard	442255	353537	18.7545	18.4315	0.323017
Dll1	10758.8	14416.8	13.3932	13.8155	-0.422242
Fam120b	959744	1.17053e+06	19.8723	20.1587	-0.286439
Psmb1	2.17878e+07	2.56642e+06	24.377	21.2913	3.08569
Tbp	504149	461050	18.9435	18.8146	0.128925
Pdcd2	3.0043e+06	357211	21.5186	18.4464	3.07218
Prdm9	21015.3	31487	14.3592	14.9425	-0.583314
Chd1	2.25404e+06	2.72768e+06	21.1041	21.3792	-0.275159
Rgmb	269779	290383	18.0414	18.1476	-0.106178
AABR07001807.1	35541.8	300942	15.1172	18.1991	-3.0819
Riok2	3.44693e+06	1.20669e+06	21.7169	20.2026	1.51426
Spaca6	113559	38765.2	16.7931	15.2425	1.5506
Ppp2r1a	5.75835e+06	8.52768e+06	22.4572	23.0237	-0.566499
LOC100365363	1.15633e+06	1.68311e+06	20.1411	20.6827	-0.54158
LOC102552527	327262	232914	18.3201	17.8294	0.490647
Zfp54	190752	75398.5	17.5413	16.2022	1.33909
AABR07001896.1	202929	98837.7	17.6306	16.5928	1.03784
Zfp52	227246	346544	17.7939	18.4027	-0.608782
LOC108348215	51475	106015	15.6516	16.6939	-1.04233
Zfp51	151644	136712	17.2103	17.0608	0.149543
AABR07001905.2	479537	159015	18.8713	17.2788	1.59248
AABR07001910.1	422873	179339	18.6899	17.4523	1.23753
AABR07001923.1	302254	85860.3	18.2054	16.3897	1.8157
LOC102555377	412403	283747	18.6537	18.1142	0.53945
AABR07001926.1	9684.19	38753.2	13.2414	15.242	-2.00061
AABR07001926.3	272636	73424.8	18.0566	16.164	1.89264
Zfp40	384265	128068	18.5517	16.9665	1.5852
Lilrb3a	7644.13	112552	12.9001	16.7802	-3.88009
Rps9	4.2414e+07	1.62003e+07	25.338	23.9495	1.38852
Mboat7l1	1.85145e+06	2.12394e+06	20.8202	21.0183	-0.198093
Tmc4	8613.85	26989.5	13.0724	14.7201	-1.64767
Tsen34l1	5.65967e+06	1.65019e+06	22.4323	20.6542	1.77808
Leng1	2.78825e+06	171270	21.4109	17.3859	4.02501
Cnot3	2.31603e+06	2.69489e+06	21.1432	21.3618	-0.218576
Prpf31	1.3033e+06	1.52616e+06	20.3137	20.5415	-0.227735
Tfpt	1.13846e+06	236848	20.1187	17.8536	2.26506
Ndufa3	8.21164e+06	61316.2	22.9692	15.904	7.06526
Oscar	16272	19818	13.9901	14.2745	-0.284425
Prkcg	123775	214940	16.9174	17.7136	-0.796214
Myadm	2.89911e+06	1.61982e+07	21.4672	23.9493	-2.48216
LOC292543	8486.27	50788.4	13.0509	15.6322	-2.5813
LOC103691005	240580	204317	17.8762	17.6404	0.23571
Mzf1	201141	171072	17.6178	17.3842	0.233605
Ube2m	1.45114e+07	3.01406e+06	23.7907	21.5233	2.26741
Chmp2a	8.34499e+06	920199	22.9925	19.8116	3.18089
Trim28	6.84436e+06	1.1308e+07	22.7065	23.4308	-0.724356
Zbtb45	630139	584127	19.2653	19.1559	0.109388
AABR07002065.2	91318.8	102052	16.4786	16.6389	-0.160314
AABR07002065.1	8460.75	17110.9	13.0466	14.0626	-1.01606
Zfp324	65494.1	162580	15.9991	17.3108	-1.31172
Rnf225	57599.6	44684.8	15.8138	15.4475	0.366273
Rps5	5.34941e+07	5.32589e+06	25.6729	22.3446	3.32829
Zscan22	90253.7	225905	16.4617	17.7854	-1.32366
Zfp128	406042	513209	18.6313	18.9692	-0.337919
Zfp110	457683	861913	18.804	19.7172	-0.913195
AABR07002068.1	103553	312145	16.66	18.2519	-1.59185
Zfp329	549657	385603	19.0682	18.5568	0.511418
AABR07002093.1	7345.35	7303.3	12.8426	12.8343	0.0082829
Zfp606	171659	44899.6	17.3892	15.4544	1.93477
LOC100365062	457052	1.38585e+06	18.802	20.4023	-1.60034
LOC100911224	13419.4	122511	13.712	16.9026	-3.19052
LOC108348118	184322	403403	17.4919	18.6219	-1.12999
Zfp418	309863	1.09334e+06	18.2413	20.0603	-1.81904
AABR07002247.1	73921.7	21467.5	16.1737	14.3899	1.78384
Zfp772	214162	56612.3	17.7083	15.7888	1.91952
Hiatl3	387748	1.48732e+06	18.5648	20.5043	-1.93953
LOC108349745	173149	54951.9	17.4017	15.7459	1.65578
Zfp954	432670	264010	18.7229	18.0102	0.712675
Aurkc	250499	80218.3	17.9344	16.2916	1.6428
Usp29	21664.1	212624	14.403	17.6979	-3.29492
Peg3	6.43388e+06	7.17855e+06	22.6173	22.7753	-0.158002
Zfp28	147810	171039	17.1734	17.384	-0.210584
Zfp78	40031.6	27844.8	15.2889	14.7651	0.523731
Zfp444	1.33271e+06	3.07958e+06	20.3459	21.5543	-1.20837
Zfp787	988180	291607	19.9144	18.1537	1.76075
Nlrp5	39319.4	14397.8	15.263	13.8136	1.44939
Rasl2-9	162135	8239.79	17.3068	13.0084	4.29845
Epn1	752826	3.3813e+06	19.522	21.6891	-2.16719
U2af2	1.38271e+06	3.93829e+06	20.3991	21.9091	-1.51007
Ccdc106	201330	76958.8	17.6192	16.2318	1.3874
Zfp580	112552	25751.3	16.7802	14.6524	2.12787
Zfp865	145144	166703	17.1471	17.3469	-0.199791
LOC100911196	44167.1	788237	15.4307	19.5883	-4.15758
Zfp524	592783	155036	19.1771	17.2422	1.9349
Fiz1	871256	1.05718e+06	19.7327	20.0118	-0.279047
Zfp579	414457	171075	18.6609	17.3843	1.27659
Ssc5d	1.13916e+06	1.90087e+06	20.1195	20.8582	-0.738687
Nat14	982292	120274	19.9058	16.876	3.02983
Zfp628	252895	531654	17.9482	19.0201	-1.07195
LOC684270	666761	111402	19.3468	16.7654	2.58139
Isoc2b	1.13472e+06	223849	20.1139	17.7722	2.34173
Shisa7	19916.8	546262	14.2817	19.0592	-4.77753
Ube2s	1.59509e+07	1.91684e+06	23.9271	20.8703	3.05683
Rpl28	4.55647e+07	6.66125e+06	25.4414	22.6674	2.77405
AABR07071876.1	1.62596e+06	47963.9	20.6329	15.5497	5.0832
Tmem190	9435.3	7544.04	13.2039	12.8811	0.322732
Il11	184683	18015.8	17.4947	14.137	3.35771
Cox6b2	7562.05	7764.21	12.8846	12.9226	-0.0380623
Kmt5c	355101	557110	18.4379	19.0876	-0.64973
Tmem150b	38377.1	17640.6	15.228	14.1066	1.12135
Brsk1	133078	475099	17.0219	18.8579	-1.83595
Hspbp1	4.97373e+06	1.40267e+06	22.2459	20.4197	1.82615
Ppp6r1	2.58131e+06	5.33708e+06	21.2997	22.3476	-1.04795
Tmem86b	13837.6	19608.7	13.7563	14.2592	-0.502898
Ptprh	7587.08	29214.3	12.8893	14.8344	-1.94506
Syt5	434780	75338.5	18.7299	16.2011	2.52883
Dnaaf3	238601	133750	17.8642	17.0292	0.835062
Tnni3	142886	12275	17.1245	13.5834	3.54107
Tnnt1	1.93396e+07	9019.15	24.2051	13.1388	11.0663
Ppp1r12c	2.00263e+06	2.70494e+06	20.9335	21.3672	-0.433706
Rdh13	274568	381966	18.0668	18.5431	-0.476277
Cdc42ep5	2.421e+06	105801	21.2072	16.691	4.51617
Leng9	366704	188178	18.4843	17.5217	0.962521
Leng8	1.09868e+06	9.32123e+06	20.0673	23.1521	-3.08475
Ttyh1	31838.1	39371.4	14.9585	15.2649	-0.306392
Zswim9	110765	178994	16.7571	17.4496	-0.692409
Lig1	3.36225e+06	4.47955e+06	21.681	22.0949	-0.41393
AC127640.1	15607.3	96994.1	13.9299	16.5656	-2.63568
Sult2a1	1.1559e+06	7555.05	20.1406	12.8832	7.25736
AABR07002546.1	15100.1	21114.3	13.8823	14.3659	-0.483657
AABR07002564.1	37662.7	9904.25	15.2008	13.2738	1.92702
LOC103690015	254378	43547.9	17.9566	15.4103	2.5463
LOC103689961	1.89685e+07	275839	24.1771	18.0735	6.10363
Rpl9	699329	3.84131e+06	19.4156	21.8732	-2.45755
Nop53	3.2328e+06	1.91217e+06	21.6244	20.8668	0.757571
Ehd2	6.4854e+06	5.1924e+06	22.6288	22.308	0.320794
Bicra	647781	2.814e+06	19.3051	21.4242	-2.11905
Zfp541	7304.8	27844.8	12.8346	14.7651	-1.93049
Napa	5.56776e+06	1.77158e+06	22.4087	20.7566	1.65206
Kptn	1.30832e+06	618479	20.3193	19.2384	1.08092
Meis3	746621	294249	19.51	18.1667	1.34334
Dhx34	198898	631351	17.6017	19.2681	-1.66641
Inafm1	869828	260953	19.7304	17.9934	1.73694
Ccdc9	549288	1.37708e+06	19.0672	20.3932	-1.32598
Sae1	5.43467e+06	3.95159e+06	22.3738	21.914	0.459759
Zc3h4	1.23583e+06	6.77414e+06	20.237	22.6916	-2.45456
Tmem160	1.03372e+07	331318	23.3013	18.3379	4.96348
Npas1	22095.8	36547.4	14.4315	15.1575	-0.725997
Arhgap35	3.2819e+06	1.82901e+07	21.6461	24.1246	-2.47846
Ceacam9	397124	26675.1	18.5992	14.7032	3.89602
Ap2s1	1.18056e+07	1.34983e+06	23.493	20.3643	3.12862
AC127887.1	90508.9	7230.13	16.4658	12.8198	3.64597
Slc1a5	782421	1.40496e+06	19.5776	20.4221	-0.844511
Fkrp	814366	1.35143e+06	19.6353	20.3661	-0.73074
Strn4	1.13881e+06	1.67708e+06	20.1191	20.6775	-0.55843
Prkd2	352621	347683	18.4278	18.4074	0.0203451
Dact3	782531	913907	19.5778	19.8017	-0.2239
Gng8	2.53535e+06	231808	21.2738	17.8226	3.45119
Ptgir	48937.9	165510	15.5787	17.3366	-1.7579
Calm2	1.17166e+07	1.31905e+06	23.4821	20.3311	3.15099
Pnma8b	9642.17	115468	13.2351	16.8171	-3.582
Pnma8a	26777.2	8886.03	14.7087	13.1173	1.5914
Ccdc8	1.70966e+06	3.13715e+06	20.7053	21.581	-0.875747
Ppp5c	2.35027e+06	1.66965e+06	21.1644	20.6711	0.493279
AC093995.1	7777.73	7316.53	12.9251	12.8369	0.0881895
Micb	523333	22653	18.9974	14.4674	4.52995
Pglyrp1	59321.5	13495.1	15.8563	13.7202	2.13611
Ccdc61	580498	788872	19.1469	19.5894	-0.4425
Mypop	776689	312504	19.567	18.2535	1.31346
Irf2bp1	1.09868e+06	1.01797e+06	20.0673	19.9573	0.11007
Foxa3	7716.33	11221.4	12.9137	13.454	-0.540272
Sympk	1.38306e+06	7.15795e+06	20.3994	22.7711	-2.37169
Dmwd	432794	885756	18.7233	19.7565	-1.03323
Dmpk	1.14592e+07	5.36515e+06	23.45	22.3552	1.09481
Six5	45075	497322	15.46	18.9238	-3.46378
Fbxo46	553444	621058	19.0781	19.2444	-0.16629
Qpctl	1.00712e+06	549041	19.9418	19.0666	0.875251
Snrpd2	1.78039e+07	952972	24.0857	19.8621	4.22361
Eml2	2.63703e+06	2.28297e+06	21.3305	21.1225	0.208003
Opa3	383824	827304	18.5501	19.6581	-1.10797
Vasp	5.05624e+06	5.9484e+06	22.2696	22.5041	-0.234435
Rtn2	9.12907e+06	709318	23.122	19.4361	3.68596
Fosb	8.5223e+06	361542	23.0228	18.4638	4.55901
Ercc1	4.12486e+06	842815	21.9759	19.6849	2.29106
Cd3eap	5.30987e+06	1.58917e+06	22.3402	20.5998	1.74041
Ppp1r13l	167583	1.35632e+06	17.3545	20.3713	-3.01674
Ercc2	354099	1.40191e+06	18.4338	20.419	-1.98517
Klc3	293551	86512.8	18.1632	16.4006	1.76262
Ckm	49446.4	12094.9	15.5936	13.5621	2.03147
Mark4	1.66455e+06	1.90043e+06	20.6667	20.8579	-0.19119
Exoc3l2	440131	431103	18.7476	18.7177	0.0298992
Bloc1s3	2.54206e+06	85296.3	21.2776	16.3802	4.89737
Trappc6a	2.09059e+06	147779	20.9955	17.1731	3.8224
Nkpd1	12805.1	14487.9	13.6444	13.8226	-0.178131
Ppp1r37	882941	2.72629e+06	19.752	21.3785	-1.62655
Gemin7	4.74314e+06	347716	22.1774	18.4076	3.76986
Zfp296	111003	65809.3	16.7602	16.006	0.75424
Clasrp	930173	1.2216e+06	19.8271	20.2203	-0.393196
Relb	29821.1	141279	14.864	17.1082	-2.24414
Clptm1	3.28084e+06	4.96947e+06	21.6456	22.2447	-0.59903
Apoe	180233	85457.1	17.4595	16.3829	1.07659
Tomm40	653689	974533	19.3182	19.8944	-0.576106
Nectin2	4.17864e+06	1.02805e+06	21.9946	19.9715	2.02312
Bcam	216561	240168	17.7244	17.8737	-0.14927
Bcl3	7300.29	8001.93	12.8337	12.9661	-0.132394
Pvr	1.6328e+06	2.99538e+06	20.6389	21.5143	-0.875395
Zfp180	1.88073e+06	3.83772e+06	20.8429	21.8718	-1.02896
Zfp112	65291.6	94260.7	15.9946	16.5244	-0.52976
AC118165.1	53759.4	147538	15.7142	17.1707	-1.4565
AABR07002683.1	3.29697e+06	847826	21.6527	19.6934	1.9593
Zfp111	213977	393932	17.7071	18.5876	-0.88049
Zfp61	894581	609020	19.7709	19.2161	0.554723
LOC102548695	7300.53	26133	12.8338	14.6736	-1.8398
Tescl	7264.18	7489.47	12.8266	12.8706	-0.044064
Lypd5	8424.73	8498.78	13.0404	13.053	-0.0126244
Kcnn4	450333	126770	18.7806	16.9519	1.82878
Smg9	1.20185e+06	1.04029e+06	20.1968	19.9886	0.208264
Irgc	487033	219561	18.8937	17.7443	1.1494
Plaur	2.84347e+06	850480	21.4392	19.6979	1.7413
Cadm4	4.13176e+06	3.31711e+06	21.9783	21.6615	0.316832
Zfp428	4.63827e+06	303105	22.1452	18.2095	3.93569
Irgq	133758	233482	17.0293	17.833	-0.803683
Pinlyp	972724	38918.3	19.8917	15.2482	4.64351
Xrcc1	2.01254e+06	1.90777e+06	20.9406	20.8635	0.077133
Ethe1	5.68502e+06	463385	22.4387	18.8219	3.61688
Phldb3	386882	438217	18.5615	18.7413	-0.179749
Tex101	15703.3	1.67387e+06	13.9388	20.6748	-6.73598
LOC103689942	7781	66318.8	12.9257	16.0171	-3.09139
Rps19l2	2.70428e+06	6.52031e+06	21.3668	22.6365	-1.2697
Cd79a	7866.31	9086.14	12.9415	13.1495	-0.207981
Arhgef1	2.0355e+06	7.15952e+06	20.957	22.7714	-1.81448
Rabac1	9.00208e+06	1.11005e+06	23.1018	20.0822	3.01964
Atp1a3	8062.96	17741.1	12.9771	14.1148	-1.13771
Grik5	426082	1.81648e+06	18.7008	20.7927	-2.09194
Zfp574	572637	1.3465e+06	19.1273	20.3608	-1.23352
Pou2f2	914560	908028	19.8027	19.7924	0.0103405
Dedd2	249449	387748	17.9284	18.5648	-0.636374
Zfp526	157259	1.34677e+06	17.2628	20.3611	-3.09829
Gsk3a	1.21822e+06	3.03593e+06	20.2163	21.5337	-1.31737
Erf	1.26513e+06	2.72847e+06	20.2709	21.3797	-1.10881
Cic	1.43367e+06	1.08857e+07	20.4513	23.3759	-2.92465
Pafah1b3	1.94819e+06	188259	20.8937	17.5224	3.37134
Prr19	11137.1	11580.1	13.4431	13.4994	-0.0562686
Megf8	775262	1.62771e+07	19.5643	23.9563	-4.39202
Lipe	14801.6	134904	13.8535	17.0416	-3.18811
Ceacam1	62545.2	870622	15.9326	19.7317	-3.79908
Erich4	12732.2	11278	13.6362	13.4612	0.174969
Dmac2	802385	1.06814e+06	19.6139	20.0267	-0.412739
Bckdha	1.52204e+06	787841	20.5376	19.5875	0.950024
Exosc5	3.683e+06	367030	21.8124	18.4855	3.32691
Tmem91	17415	9917.91	14.088	13.2758	0.812223
B9d2	1.59759e+06	376624	20.6075	18.5228	2.0847
Tgfb1	3.93829e+06	2.94513e+06	21.9091	21.4899	0.419242
Ccdc97	2.99538e+06	3.23908e+06	21.5143	21.6272	-0.112843
Hnrnpul1	3.66601e+06	1.44822e+07	21.8058	23.7878	-1.982
Axl	5.55152e+06	5.05014e+07	22.4045	25.5898	-3.18537
LOC100359930	30733.5	238385	14.9075	17.8629	-2.95541
Ceacam4	23662.5	90000	14.5303	16.4576	-1.92732
Cyp2b21	23867.4	42547	14.5428	15.3768	-0.834017
AABR07002768.1	987001	976192	19.9127	19.8968	0.0158871
Egln2	2.84295e+06	2.44014e+06	21.439	21.2185	0.220424
Rab4b	4.3391e+06	551801	22.049	19.0738	2.97518
Mia	22623.8	9625.37	14.4656	13.2326	1.23293
Snrpa	6.1481e+06	1.11136e+06	22.5517	20.0839	2.46781
RGD1560854	159497	105692	17.2832	16.6895	0.593664
Itpkc	200982	1.58291e+06	17.6167	20.5942	-2.97744
Coq8b	720480	888342	19.4586	19.7608	-0.302156
Numbl	2.47551e+06	3.98053e+06	21.2393	21.9245	-0.685239
Ltbp4	2.5492e+06	1.09436e+07	21.2816	23.3836	-2.10198
Shkbp1	1.92736e+06	1.42013e+06	20.8782	20.4376	0.440604
Sptbn4	75488.6	177490	16.204	17.4374	-1.23341
Blvrb	9.95249e+06	1.5287e+06	23.2466	20.5439	2.70275
Sertad3	1.30497e+06	143782	20.3156	17.1335	3.18206
Sertad1	6.72538e+06	1.09868e+06	22.6812	20.0673	2.61385
Prx	197022	328738	17.588	18.3266	-0.738583
Hipk4	35757.9	45444	15.126	15.4718	-0.345827
Pld3	7.12652e+06	5.25558e+06	22.7648	22.3254	0.439348
RGD1307554	2.18447e+06	1.89619e+06	21.0589	20.8547	0.204177
Akt2	212962	2.15446e+06	17.7002	21.0389	-3.33866
Ttc9b	8886.03	7469.44	13.1173	12.8668	0.250539
Map3k10	486496	2.30931e+06	18.8921	21.139	-2.24696
LOC100909824	80128.2	74329.4	16.29	16.1816	0.108377
AABR07071891.1	6.50663e+06	428517	22.6335	18.709	3.92448
LOC100910046	1.1009e+06	1.38399e+06	20.0703	20.4004	-0.330152
AABR07071891.2	30804.6	9876.09	14.9109	13.2697	1.64113
AABR07002774.4	12050.6	19379.9	13.5568	14.2423	-0.685461
AABR07002774.3	25211.2	7322.91	14.6218	12.8382	1.78357
AABR07002774.2	31369.8	197352	14.9371	17.5904	-2.65332
AABR07002774.1	271813	157093	18.0523	17.2613	0.790999
AABR07002782.1	35847.9	7866.31	15.1296	12.9415	2.18813
Zfp780b-ps1	218829	231241	17.7394	17.819	-0.0795894
AABR07002784.1	89700.1	127315	16.4528	16.958	-0.505223
Psmc4	9.98588e+06	3.6274e+06	23.2515	21.7905	1.46095
Fcgbp	59629.2	995357	15.8637	19.9249	-4.06112
Fbl	4.48874e+06	2.27459e+06	22.0979	21.1172	0.980705
Dyrk1b	380010	625783	18.5357	19.2553	-0.719626
Pak4	1.66965e+06	1.96268e+06	20.6711	20.9044	-0.233276
Lrfn1	12992.4	437258	13.6654	18.7381	-5.07274
Gmfg	9.94415e+06	80233.3	23.2454	16.2919	6.9535
Samd4b	2.58e+06	4.05518e+06	21.2989	21.9513	-0.652395
Paf1	4.02522e+06	3.59287e+06	21.9406	21.7767	0.163932
Med29	4.85481e+06	274391	22.211	18.0659	4.14511
Zfp36	978882	1.2064e+06	19.9008	20.2023	-0.301498
Plekhg2	1.67579e+06	4.59338e+06	20.6764	22.1311	-1.45471
Rps16	8.62042e+07	1.26288e+07	26.3613	23.5902	2.77104
AABR07002792.1	61196.2	14251.4	15.9012	13.7988	2.10233
Supt5h	4.45114e+06	5.57649e+06	22.0857	22.4109	-0.325183
Timm50	2.79471e+06	1.27149e+06	21.4143	20.2781	1.13618
Dll3	8696.41	24161.7	13.0862	14.5604	-1.47423
Eid2b	205047	14990.6	17.6456	13.8718	3.77382
AABR07002848.1	9130.18	33508.4	13.1564	15.0322	-1.87581
Mrps12	9.54317e+06	466851	23.186	18.8326	4.35344
Sars2	358796	582073	18.4528	19.1508	-0.698037
Ccer2	11231.5	20265	13.4553	14.3067	-0.851442
Nfkbib	1.70685e+06	407814	20.7029	18.6376	2.06535
Sirt2	3.52398e+06	1.79176e+06	21.7488	20.7729	0.975831
Rinl	30237.4	20569.6	14.884	14.3282	0.555817
Hnrnpl	6.28917e+06	1.43277e+07	22.5844	23.7723	-1.18787
Ech1	4.71178e+06	724322	22.1678	19.4663	2.70157
Lgals4	8111.51	10223	12.9858	13.3195	-0.333776
Lgals7	8619.86	9314.34	13.0734	13.1852	-0.111789
Capn12	844197	38853.2	19.6872	15.2457	4.44147
Actn4	2.2473e+07	7.36613e+07	24.4217	26.1344	-1.71272
LOC100909725	64503.7	114005	15.9771	16.7987	-0.821649
Yif1b	22379.4	1.61738e+06	14.4499	20.6252	-6.17534
LOC100361913	2.3641e+06	147836	21.1729	17.1736	3.99923
Spint2	497275	8529.81	18.9237	13.0583	5.86539
Ppp1r14a	62573.7	11904.3	15.9333	13.5392	2.39408
Dpf1	857473	353771	19.7097	18.4325	1.27728
Sipa1l3	469352	6.52086e+06	18.8403	22.6366	-3.79632
AABR07002868.1	58853.8	8831.98	15.8448	13.1085	2.73633
Zfp84	1.06733e+06	1.85247e+06	20.0256	20.821	-0.795449
AABR07002870.2	9159.2	65014.9	13.161	15.9885	-2.82748
LOC103690163	17084.4	106467	14.0604	16.7	-2.63965
Eif3k	1.06434e+07	1.69582e+06	23.3435	20.6936	2.6499
Map4k1	236546	264792	17.8518	18.0145	-0.162734
Ryr1	158786	292949	17.2767	18.1603	-0.883568
Fam98c	701505	216547	19.4201	17.7243	1.69578
Spred3	238604	290537	17.8643	18.1484	-0.284105
Ggn	12610.1	54106	13.6223	15.7235	-2.10121
Psmd8	1.03786e+07	2.69835e+06	23.3071	21.3636	1.94347
Catsperg	18653.9	19415.6	14.1872	14.2449	-0.0577404
LOC103689986	42630.8	76175.6	15.3796	16.217	-0.837435
LOC103690068	38765.2	442398	15.2425	18.755	-3.51251
Zfp14	31760.1	59483.8	14.9549	15.8602	-0.905281
Zfp566	931815	98358	19.8297	16.5858	3.24393
Zfp420	59483.8	98344	15.8602	16.5855	-0.725339
Zfp382	208691	547561	17.671	19.0627	-1.39165
LOC103690005	156801	885596	17.2586	19.7563	-2.49771
LOC103690054	2.11049e+06	78704.1	21.0091	16.2642	4.745
LOC108348122	7367.38	401126	12.8469	18.6137	-5.76676
Alkbh6	28089.4	217030	14.7777	17.7275	-2.9498
LOC108348111	6.14021e+06	522614	22.5499	18.9954	3.55447
Aplp1	4.58493e+06	1.79904e+06	22.1285	20.7788	1.34968
Nphs1	19466.1	371912	14.2487	18.5046	-4.25592
Prodh2	8128.86	9098.65	12.9888	13.1514	-0.162599
Arhgap33	27899.2	1.55123e+06	14.7679	20.565	-5.79704
Proser3	219110	5.4933e+06	17.7413	22.3892	-4.64794
Hspb6	2.19675e+06	2.33786e+06	21.0669	21.1568	-0.0898174
Lin37	2.15925e+06	302788	21.0421	18.2079	2.83415
Psenen	5.22333e+06	272930	22.3165	18.0582	4.25837
U2af1l4	2.68629e+06	294611	21.3572	18.1685	3.18873
Igflr1	52981.6	15596.3	15.6932	13.9289	1.76429
Kmt2b	710104	8.94234e+06	19.4377	23.0922	-3.65455
Zbtb32	7315.77	9011.09	12.8368	13.1375	-0.300692
Upk1a	15995.9	11275.5	13.9654	13.4609	0.504519
Cox6b1	2.48262e+07	98087.5	24.5654	16.5818	7.98358
Etv2	9762.22	9877.8	13.253	13.27	-0.0169803
Rbm42	6.26965e+06	3.12449e+06	22.58	21.5752	1.00477
Haus5	262706	3.88629e+06	18.0031	21.89	-3.88687
AC141526.1	16671.2	7188.87	14.0251	12.8115	1.21352
Tmem147	8.76786e+06	801690	23.0638	19.6127	3.45111
Sbsn	239351	31192.7	17.8688	14.9289	2.93985
Usf2	3.27401e+06	1.80628e+06	21.6426	20.7846	0.858039
Lsr	129560	30015.2	16.9833	14.8734	2.10985
Fxyd5	6.00319e+06	1.64719e+06	22.5173	20.6516	1.86572
Fxyd7	19347.1	14560	14.2398	13.8297	0.41011
Fxyd1	2.82461e+06	272633	21.4296	18.0566	3.37302
Lgi4	60898.1	79884.9	15.8941	16.2856	-0.391527
Scn1b	473275	612032	18.8523	19.2232	-0.370928
Gramd1a	732059	1.42471e+06	19.4816	20.4422	-0.960635
RGD1563307	122125	24320.6	16.898	14.5699	2.3281
AABR07002945.1	97723.1	426762	16.5764	18.7031	-2.12666
Uba2	575837	2.35004e+06	19.1353	21.1643	-2.02895
Pdcd2l	1.71085e+06	322329	20.7063	18.2982	2.40811
Gpi	6.45153e+06	8.8355e+06	22.6212	23.0749	-0.45367
RGD1308428	1.374e+06	6.41345e+06	20.3899	22.6127	-2.22272
AABR07002945.3	7806.4	7176.79	12.9304	12.8091	0.121318
Lsm14a	3.55355e+06	2.21857e+06	21.7608	21.0812	0.679631
AABR07002966.1	8417.73	7362.27	13.0392	12.8459	0.193281
LOC108348128	8485.76	53547.8	13.0508	15.7085	-2.65771
LOC108348106	9208.23	34051.7	13.1687	15.0554	-1.88673
Clip3	1.50468e+06	2.532e+06	20.521	21.2718	-0.750824
Polr2i	15837.8	76401.5	13.9511	16.2213	-2.27023
Tbcb	120274	51627.5	16.876	15.6559	1.22011
Cox7a1	30015.2	10793.8	14.8734	13.3979	1.47549
Pdcd5	643004	199450	19.2945	17.6057	1.6888
Cebpg	2.90537e+06	3.87091e+06	21.4703	21.8842	-0.413948
Cebpa	13737.5	817486	13.7458	19.6408	-5.895
Gpatch1	858530	829192	19.7115	19.6613	0.0501621
Rhpn2	241418	1.20182e+06	17.8812	20.1968	-2.31561
Faap24	499985	165559	18.9315	17.337	1.59453
Cep89	2.04169e+06	971713	20.9613	19.8902	1.07116
Slc7a9	436747	99492.7	18.7364	16.6023	2.13414
AC136661.1	315739	8511.34	18.2684	13.0552	5.2132
Nudt19	3.41448e+06	503800	21.7032	18.9425	2.76074
Ankrd27	906606	3.19307e+06	19.7901	21.6065	-1.8164
Dpy19l3	868029	9.21021e+06	19.7274	23.1348	-3.40742
Zfp507	693690	1.49081e+06	19.4039	20.5077	-1.10373
AABR07002997.1	73424.8	21303.4	16.164	14.3788	1.78518
Tshz3	1.21242e+06	1.3073e+06	20.2095	20.3182	-0.1087
RGD1562402	609090	7343.45	19.2163	12.8422	6.37405
Uri1	3.83661e+06	2.39597e+06	21.8714	21.1922	0.679221
Ccne1	2.38058e+06	1.70664e+06	21.1829	20.7027	0.480149
LOC690000	632050	920809	19.2697	19.8125	-0.542864
Plekhf1	2.29478e+06	741907	21.1299	19.5009	1.62904
Pop4	3.4376e+06	571752	21.713	19.125	2.58794
Uqcrb	5.36119e+06	884251	22.3541	19.7541	2.60003
LOC365238	63517.2	233897	15.9549	17.8355	-1.88065
AC120712.3	11308.5	42414.5	13.4651	15.3723	-1.90715
LOC499136	43702	69578.1	15.4154	16.0863	-0.670936
AABR07003173.1	103728	12066.9	16.6624	13.5588	3.10368
AABR07003176.1	258136	74757	17.9778	16.1899	1.78785
Iglon5	10959.8	66228	13.4199	16.0152	-2.59522
Vsig10l	63070.7	159589	15.9447	17.284	-1.33932
Etfb	1.08324e+07	687141	23.3689	19.3902	3.97861
Siglec10	765895	3.92162e+06	19.5468	21.903	-2.35623
Zfp17	107829	412725	16.7184	18.6548	-1.93644
AABR07003187.1	7769.14	12992.4	12.9235	13.6654	-0.741846
LOC102546648	157099	397124	17.2613	18.5992	-1.33791
LOC102556967	123097	226004	16.9094	17.786	-0.876554
Zfp819	37944.8	35721.1	15.2116	15.1245	0.0871273
Ctu1	817342	483628	19.6406	18.8835	0.757044
AABR07003235.2	27077	7315.05	14.7248	12.8367	1.88813
Fv1	1.51093e+06	1.1056e+06	20.527	20.0764	0.450611
Acp4	10931.3	15607.3	13.4162	13.9299	-0.513752
Syt3	7941.39	10598.5	12.9552	13.3716	-0.416403
Josd2	3.50816e+06	273709	21.7423	18.0623	3.68
Emc10	7.17966e+06	4.50245e+06	22.7755	22.1023	0.673205
Fam71e1	28038.4	12029.8	14.7751	13.5543	1.22079
Mybpc2	27144.1	21697.6	14.7283	14.4052	0.3231
Pold1	1.09493e+06	4.01843e+06	20.0624	21.9382	-1.8758
Nr1h2	1.74757e+06	2.5018e+06	20.7369	21.2545	-0.517617
Napsa	7810.26	281009	12.9312	18.1003	-5.1691
Kcnc3	26040.9	106985	14.6685	16.707	-2.03856
Myh14	39641.5	955185	15.2747	19.8654	-4.5907
AABR07071905.1	2.27846e+06	7360.72	21.1196	12.8456	8.274
Zfp473	7489.47	50440	12.8706	15.6223	-2.75163
Vrk3	1.24807e+06	878374	20.2513	19.7445	0.506796
Atf5	371912	2.65715e+06	18.5046	21.3414	-2.83685
Nup62	2.50477e+06	5.58892e+06	21.2562	22.4141	-1.15789
Il4i1	89871.1	102503	16.4556	16.6453	-0.189731
Tbc1d17	1.18556e+06	1.53462e+06	20.1771	20.5494	-0.372304
Akt1s1	3.8163e+06	2.09059e+06	21.8637	20.9955	0.868261
Pnkp	955006	1.06077e+06	19.8652	20.0167	-0.151524
Ptov1	8.73228e+06	2.84691e+06	23.0579	21.441	1.61696
Med25	1.26723e+06	2.18713e+06	20.2732	21.0606	-0.787361
Fuz	746674	332965	19.5101	18.345	1.16511
Ap2a1	439768	7.91261e+06	18.7464	22.9157	-4.16934
Tsks	79857.9	26437.6	16.2851	14.6903	1.59484
Cpt1c	684746	1.82098e+06	19.3852	20.7963	-1.41107
Prmt1	1.21571e+07	2.26086e+06	23.5353	21.1084	2.42686
Bcl2l12	3.94028e+06	448930	21.9099	18.7761	3.13374
Irf3	1.23748e+06	1.4968e+06	20.239	20.5134	-0.274478
Scaf1	2.45743e+06	1.12018e+07	21.2287	23.4172	-2.18851
Rras	4.73214e+06	1.39709e+06	22.1741	20.414	1.76007
Prr12	935897	5.65147e+06	19.836	22.4302	-2.5942
Prrg2	368252	41206	18.4903	15.3306	3.15977
Nosip	5.11336e+06	919067	22.2858	19.8098	2.47603
Rcn3	1.17711e+07	9.6339e+06	23.4887	23.1997	0.289061
Fcgrt	8.52319e+06	2.47551e+06	23.023	21.2393	1.78367
Rps11	4.9567e+07	1.30925e+07	25.5629	23.6422	1.92064
Rpl13a	9.74546e+06	1.8297e+07	23.2163	24.1251	-0.908805
AC099450.1	13713.5	66482.7	13.7433	16.0207	-2.27738
Flt3lg	319526	165809	18.2856	17.3392	0.946408
Aldh16a1	1.92824e+06	1.52241e+06	20.8789	20.5379	0.340927
Pih1d1	1.32839e+06	548999	20.3412	19.0664	1.2748
Slc17a7	11147.4	436811	13.4444	18.7366	-5.29223
Ccdc155	27084.8	40229.7	14.7252	15.296	-0.570776
Dkkl1	15605.8	8199.59	13.9298	13.0013	0.928458
Tead2	2.54129e+06	1.22988e+06	21.2771	20.2301	1.04705
Cd37	7291.05	76453.8	12.8319	16.2223	-3.39039
Trpm4	266892	1.19243e+06	18.0259	20.1855	-2.15958
Hrc	1.10271e+06	14695	20.0726	13.843	6.22959
Ppfia3	87769.1	283898	16.4214	18.115	-1.69359
Snrnp70	7.84011e+06	7.34103e+06	22.9024	22.8076	0.0948928
Ntf4	312800	57468.6	18.2549	15.8105	2.4444
Lhb	8508.79	22100.3	13.0547	14.4318	-1.37704
Ruvbl2	3.23908e+06	2.23738e+06	21.6272	21.0934	0.533773
Gys1	724184	3.6412e+06	19.466	21.796	-2.32999
LOC100360087	3.36509e+07	8.35389e+06	25.0041	22.994	2.01012
AC128792.2	14490.3	7486.47	13.8228	12.8701	0.952728
Bax	1.30316e+07	1.19703e+06	23.6355	20.191	3.44448
Dhdh	44818.6	24601.9	15.4518	14.5865	0.865327
Tulp2	19362.4	7846.29	14.241	12.9378	1.30318
Nucb1	4.66101e+06	1.60088e+07	22.1522	23.9324	-1.78015
Ppp1r15a	3.84869e+06	3.48622e+06	21.8759	21.7332	0.142706
Plekha4	7241.55	65291.6	12.8221	15.9946	-3.17253
Bcat2	2.53728e+06	949163	21.2748	19.8563	1.41855
Izumo1	7232.51	32918.2	12.8203	15.0066	-2.18632
Rasip1	36532.3	80422.6	15.1569	16.2953	-1.13843
Ca11	677435	160288	19.3697	17.2903	2.07942
Dbp	2.15284e+06	391928	21.0378	18.5802	2.45758
Sphk2	1.45873e+06	2.40243e+06	20.4763	21.1961	-0.719788
Rpl18	5.83048e+07	5.0965e+06	25.7971	22.2811	3.51604
Sult2b1	10410.9	13642.5	13.3458	13.7358	-0.390007
AC095693.1	9652.67	235181	13.2367	17.8434	-4.6067
Cyth2	4.79521e+06	2.22747e+06	22.1932	21.087	1.10619
Kcnj14	37383.2	203853	15.1901	17.6372	-2.44707
Grwd1	368984	1.03898e+06	18.4932	19.9867	-1.49354
Grin2d	159127	708768	17.2798	19.435	-2.15514
Kdelr1	1.16146e+07	4.85488e+06	23.4694	22.211	1.25843
Syngr4	94936	34186.2	16.5347	15.0611	1.47354
Tmem143	160655	319787	17.2936	18.2868	-0.993152
Emp3	3.01877e+07	4.7707e+06	24.8475	22.1858	2.66169
Ccdc114	38080.4	51125.1	15.2168	15.6417	-0.424982
Abcc6	38993.9	44612.9	15.251	15.4452	-0.194215
Nomo1	3.48626e+06	1.21575e+07	21.7332	23.5353	-1.80209
Otog	11290.7	443924	13.4628	18.76	-5.29711
Myod1	5.04374e+06	301362	22.2661	18.2011	4.06493
Kcnc1	10511.2	9046.61	13.3596	13.1432	0.216476
Sergef	1.86671e+06	452104	20.8321	18.7863	2.04577
Tph1	39158.4	18755.4	15.257	14.195	1.06201
LOC691143	2.4377e+06	2.16117e+06	21.2171	21.0434	0.173707
Hps5	748863	834075	19.5143	19.6698	-0.155475
Gtf2h1	2.6805e+06	3.24311e+06	21.3541	21.6289	-0.274876
Ldha	3.23691e+07	5.10727e+07	24.9481	25.606	-0.657935
Tsg101	6.40836e+06	2.23072e+06	22.6115	21.0891	1.52244
Uevld	376624	964378	18.5228	19.8792	-1.35647
Gm9999	17310.5	7137.72	14.0794	12.8012	1.27811
Spty2d1	1.50653e+06	1.11535e+06	20.5228	20.0891	0.43373
AABR07003273.1	27536.2	7869.49	14.749	12.9421	1.80699
Tmem86a	42583	196398	15.378	17.5834	-2.20543
Zdhhc13	811074	1.04728e+06	19.6295	19.9982	-0.368738
Csrp3	309094	38041.9	18.2377	15.2153	3.02239
E2f8	74873.5	837660	16.1922	19.676	-3.48384
Nav2	2.53264e+06	1.99484e+07	21.2722	24.2498	-2.97756
Htatip2	73224.2	604622	16.16	19.2057	-3.04564
Prmt3	1.82182e+06	1.93379e+06	20.7969	20.883	-0.0860497
Slc6a5	12230.9	77679.1	13.5782	16.2452	-2.66699
Nell1	11066.4	25845.8	13.4339	14.6576	-1.22375
Ano5	23029.6	24324.3	14.4912	14.5701	-0.07891
Slc17a6	47774.9	150935	15.544	17.2036	-1.6596
Fancf	19958.9	30898.6	14.2847	14.9153	-0.630513
Gas2	125911	8189.56	16.942	12.9996	3.94248
AABR07003492.2	21129.4	8556.89	14.367	13.0629	1.30409
Tubgcp5	1.48732e+06	1.26805e+06	20.5043	20.2742	0.230108
Cyfip1	6.53327e+06	1.24903e+07	22.6394	23.5743	-0.934937
Nipa2	2.49481e+06	2.80292e+06	21.2505	21.4185	-0.167999
Nipa1	569305	353166	19.1188	18.43	0.688858
Herc2	2.67566e+06	2.0976e+07	21.3515	24.3222	-2.97078
Oca2	22080.7	9709.7	14.4305	13.2452	1.18529
Atp10a	394121	4.04743e+06	18.5883	21.9486	-3.36029
LOC100912195	7.74123e+06	17071.8	22.8841	14.0593	8.82481
Ube3a	4.19584e+06	3.74734e+06	22.0005	21.8374	0.163091
Mkrn3	47258.7	64215.5	15.5283	15.9706	-0.442341
Peg12	1.17184e+06	362698	20.1603	18.4684	1.69194
Hmgn5b	60749.1	373187	15.8906	18.5095	-2.61896
Klf13	5.5904e+06	46507.4	22.4145	15.5052	6.90935
Trpm1	115235	125316	16.8142	16.9352	-0.120995
Mtmr10	563252	2.05482e+06	19.1034	20.9706	-1.86716
Fan1	398726	706218	18.605	19.4298	-0.824716
Mphosph10	5.66109e+06	1.75687e+06	22.4326	20.7446	1.68808
Mcee	2.39625e+06	140858	21.1923	17.1039	4.08847
Apba2	246574	174786	17.9117	17.4152	0.496432
Tjp1	5.40724e+06	1.74884e+07	22.3665	24.0599	-1.69343
Tars3	536481	280616	19.0332	18.0982	0.934931
Tm2d3	32232.8	93783.5	14.9762	16.517	-1.54081
Snrpa1	6.59311e+06	694036	22.6525	19.4047	3.24788
Selenos	1.21575e+07	1.68878e+06	23.5353	20.6875	2.84779
Chsy1	2.32995e+06	5.66021e+06	21.1519	22.4324	-1.28056
Lrrk1	1.00503e+06	6.07804e+06	19.9388	22.5352	-2.59637
Aldh1a3	9928.05	176388	13.2773	17.4284	-4.1511
Asb7	1.14414e+06	1.39141e+06	20.1258	20.4081	-0.282286
Lins1	231892	425759	17.8231	18.6997	-0.876582
Lysmd4	159001	98039.7	17.2787	16.5811	0.697596
Mef2a	4.77054e+06	1.6575e+06	22.1857	20.6606	1.52515
Lrrc28	400304	678674	18.6107	19.3724	-0.761623
Ttc23	927462	125813	19.8229	16.9409	2.88201
Synm	510584	1.9198e+06	18.9618	20.8725	-1.91074
Igf1r	1.37583e+06	1.52745e+06	20.3919	20.5427	-0.150824
AABR07004183.1	32990.8	7288.25	15.0098	12.8314	2.17842
Fam169b	217487	470386	17.7306	18.8435	-1.11291
Nr2f2	4.70739e+06	5.55152e+06	22.1665	22.4045	-0.237955
AABR07004232.1	80218.3	131193	16.2916	17.0013	-0.709682
Mctp2	9871.31	201455	13.269	17.6201	-4.35108
Rgma	77137.4	1.58729e+06	16.2351	20.5981	-4.36299
Chd2	2.02549e+06	1.06434e+07	20.9498	23.3435	-2.39362
AABR07004269.3	1.67708e+06	43129.8	20.6775	15.3964	5.28112
Slco3a1	1.90167e+06	1.86441e+06	20.8588	20.8303	0.0285504
Akap13	3.20184e+06	1.20261e+07	21.6105	23.5197	-1.90919
Klhl25	315410	1.12324e+06	18.2669	20.0992	-1.83236
Ntrk3	13102.3	28540.6	13.6775	14.8007	-1.1232
Mrpl46	3.0729e+06	737576	21.5512	19.4924	2.05873
Mrps11	5.28713e+06	787600	22.3341	19.5871	2.74695
Det1	292953	663734	18.1603	19.3402	-1.17993
Aen	4.83251e+06	5.72883e+06	22.2043	22.4498	-0.245469
Isg20	2.1779e+06	278982	21.0545	18.0898	2.96469
Acan	12865	48711.3	13.6512	15.572	-1.9208
Hapln3	261574	163128	17.9969	17.3156	0.681211
Mfge8	8.55799e+07	8.22987e+07	26.3508	26.2944	0.0564038
Abhd2	1.08886e+06	1.61631e+06	20.0544	20.6243	-0.569884
Rlbp1	19681.7	470827	14.2646	18.8448	-4.58027
Fanci	260301	3.07464e+06	17.9898	21.552	-3.56216
Polg	441929	5.38468e+06	18.7535	22.3604	-3.60697
Ticrr	150871	2.89006e+06	17.203	21.4627	-4.25972
Kif7	339667	2.94346e+06	18.3738	21.4891	-3.11532
Plin1	27858.3	27508.2	14.7658	14.7476	0.0182477
Pex11a	322573	438695	18.2993	18.7429	-0.443592
Wdr93	22178.8	17474	14.4369	14.0929	0.34397
Mesp2	9321.09	15379.2	13.1863	13.9087	-0.72241
Anpep	7730.08	195847	12.9163	17.5794	-4.6631
Ap3s2	3.00233e+06	927462	21.5177	19.8229	1.69472
Arpin	2.66499e+06	2.79686e+06	21.3457	21.4154	-0.0696753
Zfp710	115573	564775	16.8184	19.1073	-2.28887
Echs1	8824.98	561645	13.1074	19.0993	-5.99192
Idh2	1.02108e+07	6.00626e+06	23.2836	22.518	0.765565
Sema4b	283113	3.56063e+06	18.111	21.7637	-3.65268
Cib1	4.87383e+06	1.18556e+06	22.2166	20.1771	2.03948
AC114460.1	153320	59760.8	17.2262	15.8669	1.35928
Ttll13	51180.6	155275	15.6433	17.2445	-1.60116
Ngrn	2.7561e+06	928420	21.3942	19.8244	1.56978
Vps33b	428768	853139	18.7098	19.7024	-0.992584
Prc1	6.8814e+06	1.00253e+07	22.7143	23.2571	-0.54287
Rccd1	63434.1	106021	15.953	16.694	-0.741013
Unc45a	2.48998e+06	9.10799e+06	21.2477	23.1187	-1.871
Hddc3	2.03633e+06	724305	20.9575	19.4662	1.4913
Man2a2	280567	3.79304e+06	18.098	21.8549	-3.75694
Fes	11471.6	22460.4	13.4858	14.4551	-0.969325
Furin	2.99056e+06	1.90761e+07	21.512	24.1853	-2.67328
Blm	292010	1.66514e+06	18.1557	20.6672	-2.51155
Crtc3	157349	805679	17.2636	19.6198	-2.35623
Iqgap1	5.29375e+06	4.58019e+07	22.3359	25.4489	-3.11304
Zscan2	377452	143259	18.5259	17.1283	1.39767
Wdr73	1.09049e+06	556684	20.0566	19.0865	0.970052
Nmb	15095.1	9197.73	13.8818	13.1671	0.714732
Sec11a	1.17167e+07	2.76087e+06	23.4821	21.3967	2.08538
Zfp592	717615	7.10924e+06	19.4529	22.7613	-3.30841
Alpk3	38664.2	26027.4	15.2387	14.6677	0.570963
Rps17	3.4642e+07	3.66331e+06	25.046	21.8047	3.2413
Ap3b2	7249.1	244485	12.8236	17.8994	-5.0758
Fsd2	7729.95	27557.2	12.9162	14.7501	-1.8339
Whamm	960417	970714	19.8733	19.8887	-0.0153846
Ramac	3.6472e+06	204112	21.7984	17.639	4.15935
LOC100363116	2.27574e+06	1.73601e+06	21.1179	20.7273	0.390563
Btbd1	3.53611e+06	4.90038e+06	21.7537	22.2245	-0.470728
Tm6sf1	441105	630041	18.7508	19.2651	-0.514323
Hdgfl3	2.2746e+06	2.83996e+06	21.1172	21.4374	-0.320261
Adamtsl3	217030	158931	17.7275	17.278	0.449495
Saxo2	12937.9	12678.1	13.6593	13.6301	0.0292562
Efl1	1.11129e+06	3.01067e+06	20.0838	21.5217	-1.43785
Mex3b	603999	239391	19.2042	17.869	1.33518
Stard5	203311	264440	17.6333	18.0126	-0.379253
Tlnrd1	801690	1.48318e+06	19.6127	20.5003	-0.887573
Mesd	1.91404e+07	1.16146e+07	24.1901	23.4694	0.720683
Cemip	30364.5	341998	14.8901	18.3836	-3.49353
Abhd17c	1.60304e+06	1.83006e+06	20.6124	20.8035	-0.191082
Arnt2	777386	1.5896e+07	19.5683	23.9222	-4.35389
Fah	301811	247817	18.2033	17.9189	0.28437
Zfand6	3.90128e+06	1.60304e+06	21.8955	20.6124	1.28314
F8a1	2.16727e+06	1.91048e+06	21.0474	20.8655	0.181947
LOC100361547	7439.93	273486	12.8611	18.0611	-5.20003
Vbp1	3.31928e+06	2.58131e+06	21.6624	21.2997	0.362767
Nox4	598040	1.48582e+06	19.1899	20.5028	-1.31295
Tmem135	531470	1.36695e+06	19.0196	20.3825	-1.3629
Fzd4	1.72691e+06	3.25174e+06	20.7198	21.6328	-0.913016
Prss23	1.17655e+07	2.26196e+07	23.4881	24.4311	-0.943017
Me3	21105.4	16888.8	14.3653	14.0438	0.321542
AABR07004746.1	65183.4	7260.35	15.9922	12.8258	3.16639
Hikeshi	6.72602e+06	1.06089e+06	22.6813	20.0169	2.66447
Eed	2.11068e+06	1.727e+06	21.0093	20.7198	0.289438
Picalm	7.58322e+06	2.3298e+07	22.8544	24.4737	-1.61932
Tmem126b	3.59104e+06	731147	21.776	19.4798	2.29617
Tmem126a	4.64091e+06	1.32206e+06	22.146	20.3344	1.81162
Crebzf	792109	727099	19.5953	19.4718	0.123548
Dlg2	25562.2	14656	14.6417	13.8392	0.802524
Ccdc90b	1.96712e+06	416893	20.9077	18.6693	2.23834
Ankrd42	442015	713335	18.7537	19.4442	-0.690484
Pcf11	1.24246e+06	2.97467e+06	20.2448	21.5043	-1.25953
Rab30	1.30361e+06	431505	20.3141	18.719	1.59507
Ddias	319355	1.1746e+06	18.2848	20.1637	-1.87894
Prcp	354336	1.16989e+06	18.4348	20.1579	-1.72318
Nars2	241022	370903	17.8788	18.5007	-0.621873
Gab2	166164	310959	17.3422	18.2464	-0.904115
Usp35	171600	460927	17.3887	18.8142	-1.42549
Kctd21	128986	328012	16.9769	18.3234	-1.34653
Alg8	411813	458421	18.6516	18.8063	-0.154686
Ndufc2	1.27768e+07	415802	23.607	18.6655	4.94149
Kctd14	797091	276943	19.6044	18.0792	1.52515
Ints4	910429	3.76423e+06	19.7962	21.8439	-2.04774
Aamdc	559757	23419.4	19.0944	14.5154	4.57902
Rsf1	2.69677e+06	1.76986e+06	21.3628	20.7552	0.607601
Clns1a	4.33862e+06	2.35013e+06	22.0488	21.1643	0.884495
Aqp11	119572	58077.8	16.8675	15.8257	1.04182
Pak1	6.07505e+06	5.78122e+06	22.5345	22.4629	0.0715221
Myo7a	31545	2.15395e+06	14.9451	21.0386	-6.09343
Capn5	544468	6.02876e+06	19.0545	22.5234	-3.46894
Acer3	2.25909e+06	1.02713e+07	21.1073	23.2921	-2.18481
Tsku	970326	6.67145e+06	19.8881	22.6696	-2.78146
Lrrc32	9682.69	3.37144e+06	13.2412	21.6849	-8.44374
Emsy	588673	1.45923e+06	19.1671	20.4768	-1.30967
Thap12	3.24935e+06	5.81817e+06	21.6317	22.4721	-0.840416
Wnt11	8193.56	23849.6	13.0003	14.5417	-1.5414
Uvrag	2.3994e+06	5.40101e+06	21.1942	22.3648	-1.17056
Dgat2	494732	929486	18.9163	19.8261	-0.909785
Mogat2	9147.69	51601.3	13.1592	15.6551	-2.49593
Map6	1.16999e+06	6.82949e+06	20.1581	22.7033	-2.54529
Serpinh1	3.28987e+07	8.30684e+07	24.9715	26.3078	-1.33627
Gdpd5	1.20638e+06	4.38308e+06	20.2023	22.0635	-1.86126
Klhl35	156582	52006.5	17.2566	15.6664	1.59015
Rps3	5.3748e+07	1.57668e+07	25.6797	23.9104	1.76932
Arrb1	47666.9	543026	15.5407	19.0507	-3.50996
Neu3	323769	404669	18.3046	18.6264	-0.32178
AABR07004876.1	66073.3	7442.93	16.0118	12.8617	3.15013
Spcs2	1.90532e+07	7.61813e+06	24.1835	22.861	1.32252
Xrra1	51973	11590.6	15.6655	13.5007	2.16481
Rnf169	400889	243826	18.6128	17.8955	0.717354
Chrdl2	285078	198883	18.121	17.6016	0.519439
Pold3	1.51196e+06	3.28324e+06	20.528	21.6467	-1.1187
Lipt2	2.74565e+06	628054	21.3887	19.2605	2.12818
Pgm2l1	727146	1.69752e+06	19.4719	20.695	-1.22311
P4ha3	553321	2.28592e+06	19.0778	21.1243	-2.04658
Ppme1	2.98204e+06	4.03589e+06	21.5079	21.9445	-0.436585
C2cd3	251372	3.84312e+06	17.9395	21.8738	-3.93438
Ucp2	3.75195e+06	421287	21.8392	18.6844	3.15477
Dnajb13	28540.6	30277.6	14.8007	14.886	-0.0852322
Coa4	2.31023e+06	388914	21.1396	18.5691	2.57051
Mrpl48	4.06006e+06	884755	21.9531	19.7549	2.19815
Rab6a	5.60607e+06	9.46026e+06	22.4186	23.1734	-0.754889
Plekhb1	60095.2	50950.1	15.875	15.6368	0.238166
Fam168a	671028	3.44027e+06	19.356	21.7141	-2.35808
Relt	369041	1.48054e+06	18.4934	20.4977	-2.00427
Arhgef17	375342	2.81406e+07	18.5178	24.7462	-6.2283
P2ry6	64255.5	18156.7	15.9715	14.1482	1.82332
Fchsd2	706372	1.49278e+06	19.4301	20.5096	-1.07951
Atg16l2	120452	299744	16.8781	18.1934	-1.31527
Stard10	915639	1.02326e+06	19.8044	19.9647	-0.160318
Arap1	652170	7.61031e+06	19.3149	22.8595	-3.54463
Pde2a	401044	3.98532e+06	18.6134	21.9263	-3.31286
Clpb	1.7584e+06	1.95766e+06	20.7458	20.9007	-0.154872
Inppl1	405208	6.89599e+06	18.6283	22.7173	-4.08902
Folr1	37200.5	66637.8	15.183	16.0241	-0.841017
Anapc15	918649	228610	19.8092	17.8025	2.00662
Lamtor1	7.4809e+06	3.683e+06	22.8348	21.8124	1.02233
Lrrc51	195752	12870.2	17.5787	13.6517	3.92692
Numa1	2.66424e+06	2.48781e+07	21.3453	24.5684	-3.22308
Il18bp	94026.1	102835	16.5208	16.65	-0.129195
Rnf121	1.73232e+06	770320	20.7243	19.5551	1.16918
LOC102549471	34838.2	277699	15.0884	18.0832	-2.99478
Art1	7281.73	7837.28	12.8301	12.9361	-0.106072
Nup98	1.3176e+06	1.54134e+07	20.3295	23.8777	-3.54821
Pgap2	1.14776e+06	567978	20.1304	19.1155	1.01491
Rhog	2.44032e+06	3.24935e+06	21.2186	21.6317	-0.413079
Stim1	1.93246e+06	5.4451e+06	20.882	22.3765	-1.49452
Rrm1	5.02674e+06	1.55949e+07	22.2612	23.8946	-1.63338
Trim21	294375	1.02946e+06	18.1673	19.9735	-1.80616
Trim68	290383	984830	18.1476	19.9095	-1.76192
Olr59	8469.75	17084.4	13.0481	14.0604	-1.01229
AC107531.3	8189.56	1.43656e+06	12.9996	20.4542	-7.45462
Trim6	51676.3	598275	15.6572	19.1905	-3.53323
Trim34	238649	2.45743e+06	17.8645	21.2287	-3.36419
Trim5	2.05468e+06	4.85128e+06	20.9705	22.2099	-1.23945
Trim30c	22672.5	8.17752e+06	14.4687	22.9632	-8.49457
AC107331.2	9013.1	30061.9	13.1378	14.8756	-1.73784
Fam160a2	476526	5.23065e+06	18.8622	22.3186	-3.45636
Cavin3	3.24689e+07	1.59336e+07	24.9526	23.9256	1.02699
Smpd1	4.63874e+06	8.47887e+06	22.1453	23.0154	-0.870138
Apbb1	1.00496e+06	3.1914e+06	19.9387	21.6058	-1.66705
Hpx	32843.2	73658.3	15.0033	16.1686	-1.16525
Trim3	1.09986e+06	3.89811e+06	20.0689	21.8943	-1.82545
Arfip2	1.69449e+06	1.81057e+06	20.6924	20.788	-0.0955972
Timm10b	4.69786e+06	193243	22.1636	17.5601	4.60352
Dnhd1	98895	1.46567e+06	16.5936	20.4831	-3.88952
Rrp8	1.04029e+06	900603	19.9886	19.7805	0.208025
Ilk	1.44063e+07	1.23286e+07	23.7802	23.5555	0.224688
Taf10	6.46307e+06	1.30189e+06	22.6238	20.3122	2.31161
Tpp1	2.69808e+06	1.23631e+07	21.3635	23.5595	-2.19603
Mrpl17	1.16476e+07	2.22803e+06	23.4735	21.0873	2.38619
Ppfibp2	516288	1.42936e+06	18.9778	20.4469	-1.46912
LOC499235	2.87767e+06	1.7607e+07	21.4565	24.0696	-2.61318
Gvin1	8109.51	638162	12.9854	19.2836	-6.29817
AABR07004992.1	9090.19	27508.3	13.1501	14.7476	-1.59748
Nlrp10	7213.83	24636.9	12.8166	14.5885	-1.77198
Eif3f	1.20224e+07	5.91646e+06	23.5192	22.4963	1.02292
Trim66	35705.9	80394.6	15.1239	16.2948	-1.17094
Rpl27a	8.92512e+07	1.90532e+07	26.4114	24.1835	2.22784
Dennd2b	2.69489e+06	8.33436e+06	21.3618	22.9906	-1.62884
Akip1	8.54151e+06	1.01736e+06	23.0261	19.9564	3.06966
Tmem9b	5.4908e+06	1.24132e+06	22.3886	20.2434	2.14514
Nrip3	127379	173074	16.9588	17.401	-0.442257
Scube2	18753.6	52323.1	14.1949	15.6752	-1.48028
Dennd5a	2.71233e+06	1.4264e+07	21.3711	23.7659	-2.39477
Tmem41b	970137	1.48072e+06	19.8878	20.4979	-0.610042
Ipo7	3.01697e+06	1.64197e+07	21.5247	23.9689	-2.44426
Zfp143	731168	792642	19.4798	19.5963	-0.116466
Wee1	890731	2.17766e+06	19.7646	21.0543	-1.28972
AABR07071966.1	7719.18	13122.1	12.9142	13.6797	-0.765477
Swap70	1.2299e+06	3.96232e+06	20.2301	21.9179	-1.6878
Sbf2	506282	6.69651e+06	18.9496	22.675	-3.7254
Adm	411803	844825	18.6516	19.6883	-1.0367
Ampd3	13785.1	116839	13.7508	16.8342	-3.08334
rnf141	435082	216787	18.7309	17.7259	1.00501
Lyve1	17113.9	38607.6	14.0629	15.2366	-1.17371
Mrvi1	849663	2.88917e+07	19.6965	24.7842	-5.08762
Ctr9	5.40101e+06	1.20064e+07	22.3648	23.5173	-1.1525
Eif4g2	2.2872e+07	1.53886e+08	24.4471	27.1973	-2.75021
Usp47	4.25478e+06	2.25784e+07	22.0207	24.4284	-2.40779
Dkk3	23528	94771	14.5221	16.5322	-2.01007
Mical2	1.47067e+06	7.57151e+06	20.488	22.8521	-2.3641
Micalcl	28223.5	107946	14.7846	16.7199	-1.93534
Parva	1.16489e+07	3.26843e+07	23.4737	24.9621	-1.48841
Tead1	1.4249e+06	425401	20.4424	18.6985	1.74397
Arntl	487387	1.81519e+06	18.8947	20.7917	-1.89698
Btbd10	2.50854e+06	2.0485e+06	21.2584	20.9661	0.292281
Far1	3.57258e+06	1.6465e+06	21.7685	20.651	1.11757
Spon1	347644	97934.2	18.4073	16.5795	1.82773
Rras2	4.69624e+06	5.80083e+06	22.1631	22.4678	-0.304754
Ythdc2	118453	537559	16.8539	19.0361	-2.18211
AABR07005506.1	12847.7	262039	13.6492	17.9994	-4.3502
Copb1	6.01107e+06	1.25736e+07	22.5192	23.5839	-1.0647
Psma1	1.21468e+07	3.89754e+06	23.5341	21.8941	1.63994
Pde3b	91685.3	520910	16.4844	18.9907	-2.50627
Cyp2r1	75536.6	106871	16.2049	16.7055	-0.500623
Nucb2	8.68719e+06	8.09942e+06	23.0505	22.9494	0.101071
Pik3c2a	2.29934e+06	9.6276e+06	21.1328	23.1987	-2.06596
Plekha7	360791	4.78458e+06	18.4608	22.19	-3.72916
RGD1311703	1.1272e+07	3.91705e+06	23.4262	21.9013	1.52491
Sox6	74152.8	19201.1	16.1782	14.2289	1.94932
LOC100912427	663104	89857.8	19.3389	16.4554	2.88352
Rps15a	3.41384e+07	1.18795e+07	25.0249	23.502	1.52292
Arl6ip1	7.65554e+06	6.9317e+06	22.8681	22.7248	0.143294
Syt17	24763	259478	14.5959	17.9853	-3.38935
Itpripl2	133378	647860	17.0252	19.3053	-2.28017
Coq7	1.9638e+06	330024	20.9052	18.3322	2.57301
AABR07005572.2	68755.6	7260.15	16.0692	12.8258	3.24341
Tmc5	28598.8	16135	14.8037	13.9779	0.825763
Gde1	335281	1.15633e+06	18.355	20.1411	-1.78611
Ccp110	480141	2.25615e+06	18.8731	21.1054	-2.23233
Vps35l	1.81662e+06	8.0312e+06	20.7928	22.9372	-2.14436
Iqck	55239.9	30455.8	15.7534	14.8944	0.858994
Gprc5b	70814.4	778110	16.1118	19.5696	-3.45786
AABR07005581.1	30920.6	104147	14.9163	16.6683	-1.75199
Acsm5	31313.8	11359	14.9345	13.4716	1.46296
Acsm2	12275	197591	13.5834	17.5922	-4.00872
RGD1559600	17553.6	8225.6	14.0995	13.0059	1.09357
Acsm4	7373.57	16297.6	12.8481	13.9924	-1.14422
AABR07005588.1	1.54998e+06	2.84891e+06	20.5638	21.442	-0.878165
Acsm3	25736.3	24054.9	14.6515	14.554	0.0974755
Eri2	585000	1.28595e+06	19.1581	20.2944	-1.13632
Rexo5	373080	569956	18.5091	19.1205	-0.611363
Dcun1d3	537912	334537	19.037	18.3518	0.685204
Lyrm1	2.27741e+06	242270	21.119	17.8863	3.23271
Tmem159	2.59295e+06	614643	21.3062	19.2294	2.07677
Anks4b	47077	67211	15.5227	16.0364	-0.513674
Abca16	159403	319646	17.2823	18.2861	-1.0038
AABR07005618.1	1.49962e+06	56081.7	20.5162	15.7752	4.74092
Uqcrc2	6.74489e+06	6.88729e+06	22.6854	22.7155	-0.0301406
Pdzd9	33422.9	23480.8	15.0285	14.5192	0.509353
Mosmo	229183	24822.5	17.8061	14.5994	3.20678
AABR07005633.1	43028.2	15415.2	15.393	13.9121	1.48093
Vwa3a	16851.3	212158	14.0406	17.6948	-3.65421
Eef2k	1.39376e+06	7.28602e+06	20.4106	22.7967	-2.38615
Polr3e	971908	2.94986e+06	19.8905	21.4922	-1.60175
Cdr2	1.41669e+06	2.1701e+06	20.4341	21.0493	-0.615234
AC103221.1	29460.9	96614.9	14.8465	16.56	-1.71345
Mettl9	6.72275e+06	1.9008e+06	22.6806	20.8582	1.82245
Igsf6	52365.1	17107.9	15.6763	14.0624	1.61394
Usp31	193314	775289	17.5606	19.5644	-2.00379
Cog7	1.16285e+06	1.75067e+06	20.1492	20.7395	-0.590245
Gga2	1.63125e+06	6.67505e+06	20.6375	22.6703	-2.0328
Ears2	146200	138071	17.1576	17.0751	0.0825249
Ubfd1	5.38554e+06	1.21212e+06	22.3607	20.2091	2.15156
Ndufab1	1.59336e+07	3.29483e+06	23.9256	21.6518	2.2738
Palb2	331018	838011	18.3365	19.6766	-1.34006
Dctn5	2.87079e+06	2.57926e+06	21.453	21.2985	0.154491
Plk1	2.45059e+06	2.95483e+06	21.2247	21.4946	-0.269948
Rbbp6	3.71753e+06	5.59403e+06	21.8259	22.4155	-0.589545
Tnrc6a	4.16898e+06	1.09687e+07	21.9913	23.3869	-1.39562
Arhgap17	1.25226e+06	5.56345e+06	20.2561	22.4075	-2.15145
Lcmt1	3.28201e+06	843121	21.6462	19.6854	1.96077
Nupr1	31057.7	1.07169e+06	14.9227	20.0315	-5.10879
Snrpn	240760	231536	17.8772	17.8209	0.0563596
Snurf	947456	224321	19.8537	17.7752	2.0785
LOC691716	125002	8175.65	16.9316	12.9971	3.93447
LOC100271845	14335.9	22672.5	13.8073	14.4687	-0.661311
Kdm8	347716	904937	18.4076	19.7875	-1.37991
Nsmce1	3.5736e+06	884502	21.7689	19.7545	2.01444
Il4r	186824	1.61088e+06	17.5113	20.6194	-3.10809
Il21r	141279	8260.12	17.1082	13.0119	4.09624
Gtf3c1	1.92737e+06	2.17014e+07	20.8782	24.3713	-3.49308
LOC361646	295317	2.9025e+06	18.1719	21.4689	-3.29696
Xpo6	1.54114e+06	1.30316e+07	20.5556	23.6355	-3.07994
Lat	32955.8	23104.2	15.0082	14.4959	0.512373
Spns1	1.53462e+06	2.06914e+06	20.5494	20.9806	-0.43115
Nfatc2ip	635151	224548	19.2767	17.7767	1.50008
AABR07071986.1	23104.2	7471.59	14.4959	12.8672	1.62867
Rabep2	1.35918e+06	1.37965e+06	20.3743	20.3959	-0.0215674
AABR07005775.1	19754.7	19362.4	14.2699	14.241	0.0289347
Sh2b1	1.01726e+06	3.70416e+06	19.9563	21.8207	-1.86445
Tufm	3.77761e+06	4.36731e+06	21.849	22.0583	-0.20927
Atxn2l	1.80642e+06	1.82432e+07	20.7847	24.1209	-3.33615
Eif3c	2.36018e+07	3.33996e+07	24.4924	24.9933	-0.500933
Cln3	347916	583301	18.4084	19.1539	-0.745503
Apobr	104711	105518	16.676	16.6871	-0.0110801
Nupr1l1	54426.7	11718.1	15.732	13.5164	2.21558
Sgf29	1.56992e+06	654258	20.5823	19.3195	1.26276
Sult1a1	59575.1	11953.8	15.8624	13.5452	2.31724
Slx1b	1.04044e+06	341280	19.9888	18.3806	1.60816
Bola2	2.50748e+07	1.84593e+06	24.5797	20.8159	3.76382
Mapk3	4.87531e+06	4.87657e+06	22.2171	22.2174	-0.000373577
Gdpd3	8196.57	8049.46	13.0008	12.9747	0.0261288
Ypel3	1.8501e+06	444868	20.8192	18.763	2.05615
Ppp4c	2.42823e+06	1.95206e+06	21.2115	20.8966	0.314902
Aldoa	3.18445e+07	4.1886e+07	24.9245	25.32	-0.395426
Tlcd3b	12556.6	10469.1	13.6162	13.3539	0.262301
Doc2a	13232.3	331464	13.6918	18.3385	-4.64671
Ino80e	2.70494e+06	2.47845e+06	21.3672	21.241	0.126159
Hirip3	3.21635e+06	3.12375e+06	21.617	21.5748	0.0421461
Taok2	1.69218e+06	1.05741e+07	20.6905	23.334	-2.64357
Tmem219	2.80292e+06	871854	21.4185	19.7337	1.68477
Kctd13	425516	341752	18.6989	18.3826	0.316263
Cdipt	4.4656e+06	4.77561e+06	22.0904	22.1873	-0.0968289
Mvp	3.55247e+06	1.18394e+07	21.7604	23.4971	-1.7367
Pagr1	123346	205580	16.9124	17.6493	-0.736987
Maz	283131	2.59692e+06	18.1111	21.3084	-3.19726
Kif22	3.7248e+06	4.89335e+06	21.8287	22.2224	-0.393658
LOC308990	773988	96327.2	19.562	16.5557	3.0063
Qprt	14427.5	10670.2	13.8165	13.3813	0.43523
Spn	134240	1.06701e+06	17.0345	20.0251	-2.99068
Cd2bp2	2.43332e+06	8.207e+06	21.2145	22.9684	-1.75393
Tbc1d10b	1.71168e+06	7.37535e+06	20.707	22.8143	-2.1073
Mylpf	4.74861e+06	27536.2	22.1791	14.749	7.43003
Septin1	189025	676496	17.5282	19.3677	-1.83951
Znf48	123373	657640	16.9127	19.3269	-2.41428
Zfp771	4.23738e+06	627216	22.0147	19.2586	2.75614
Dctpp1	4.44788e+06	252373	22.0847	17.9452	4.13949
Sephs2	2.26719e+06	3.90128e+06	21.1125	21.8955	-0.783041
Itgal	7956.41	469714	12.9579	18.8414	-5.88352
Znf768	237327	1.24639e+06	17.8565	20.2493	-2.39281
Zfp764l1	22328.3	78648.5	14.4466	16.2631	-1.81655
Zfp764	94722	283524	16.5314	18.1131	-1.5817
Zfp688	881233	166843	19.7492	17.3481	2.40103
Zfp629	783777	1.90174e+06	19.5801	20.8589	-1.2788
AABR07005779.1	97073.3	868554	16.5668	19.7283	-3.16147
Fbrs	43104.7	999262	15.3956	19.9305	-4.53495
Srcap	884850	2.39765e+07	19.7551	24.5151	-4.76004
Phkg2	1.54483e+06	1.79218e+06	20.559	20.7733	-0.214262
Ccdc189	138080	90477.9	17.0751	16.4653	0.609866
Rnf40	334776	4.79919e+06	18.3528	22.1944	-3.84152
Bcl7c	6.82949e+06	764371	22.7033	19.5439	3.15943
Ctf1	1.57515e+06	674625	20.5871	19.3637	1.22333
Fbxl19	312145	1.38833e+06	18.2519	20.4049	-2.15307
Orai3	448930	1.52443e+06	18.7761	20.5398	-1.7637
Setd1a	853570	1.08324e+07	19.7031	23.3689	-3.6657
Hsd3b7	792615	1.96032e+06	19.5963	20.9027	-1.30639
Stx1b	56137.7	14546.9	15.7767	13.8284	1.94826
Stx4	2.3765e+06	1.59546e+06	21.1804	20.6055	0.574863
Zfp668	765565	1.13979e+06	19.5462	20.1203	-0.57417
Zfp646	370196	5.22709e+06	18.4979	22.3176	-3.81964
Prss53	15197.7	53750.4	13.8916	15.714	-1.82243
Vkorc1	6.87339e+06	3.48626e+06	22.7126	21.7332	0.979344
Bckdk	4.95257e+06	4.64091e+06	22.2397	22.146	0.0937697
Kat8	1.42961e+06	468694	20.4472	18.8383	1.60891
Prss8	14370.3	16060	13.8108	13.9712	-0.160378
Prss36	154516	253964	17.2374	17.9543	-0.716862
Fus	9.52615e+06	1.1588e+07	23.1835	23.4661	-0.282664
Pycard	1.28388e+06	208641	20.2921	17.6707	2.62141
Trim72	20276.6	20215.4	14.3075	14.3032	0.00435586
Itgax	145819	3.49177e+07	17.1538	25.0575	-7.90363
Cox6a2	443859	67410.1	18.7597	16.0407	2.71907
LOC103691238	18923.5	22783.1	14.2079	14.4757	-0.267786
Armc5	1.36802e+06	3.89585e+06	20.3837	21.8935	-1.50985
Tgfb1i1	9.15891e+06	1.85113e+07	23.1267	24.1419	-1.01516
Slc5a2	137377	24694.4	17.0678	14.5919	2.47589
RGD1310127	565730	4.6701e+06	19.1098	22.155	-3.04527
Ahsp	429051	21547.5	18.7108	14.3952	4.31556
Rgs10	2.5613e+06	345187	21.2884	18.397	2.89143
Tial1	3.27677e+06	1.92683e+06	21.6438	20.8778	0.766047
Bag3	2.6122e+06	9.43103e+06	21.3168	23.169	-1.85215
Inpp5f	1.4454e+06	5.3085e+06	20.463	22.3399	-1.87684
Mcmbp	1.38833e+06	4.50576e+06	20.4049	22.1033	-1.69842
Sec23ip	1.95676e+06	8.51373e+06	20.9	23.0214	-2.12132
Fgfr2	461512	4.31815e+06	18.816	22.042	-3.22597
Ate1	9.43818e+06	1.98226e+07	23.1701	24.2406	-1.07057
Tacc2	1.39527e+06	2.36376e+07	20.4121	24.4946	-4.08247
Nsmce4a	3.31303e+06	2.15518e+06	21.6597	21.0394	0.620341
Plekha1	1.04322e+06	3.0246e+06	19.9926	21.5283	-1.53571
Htra1	3.3113e+07	1.31454e+08	24.9809	26.97	-1.98909
RGD1560958	7555.05	7601.09	12.8832	12.892	-0.00876477
RGD1305014	658630	354336	19.3291	18.4348	0.894348
Pstk	710422	3.45136e+06	19.4383	21.7187	-2.28042
Ikzf5	572855	323379	19.1278	18.3029	0.824946
Acadsb	1.21595e+06	743081	20.2137	19.5032	0.710491
Wdr11	948419	5.97774e+06	19.8552	22.5112	-2.656
Hmx2	381966	12609.6	18.5431	13.6222	4.92085
Bub3	3.20864e+06	4.19584e+06	21.6135	22.0005	-0.386997
Chst15	111067	323212	16.7611	18.3021	-1.54105
AABR07005888.2	7803.25	7370.89	12.9299	12.8476	0.0822369
Oat	3.08156e+06	5.81616e+06	21.5552	22.4716	-0.916407
Lhpp	876718	724184	19.7418	19.466	0.275757
Fam53b	357168	2.30183e+06	18.4462	21.1343	-2.68811
Eef1akmt2	2.33585e+06	294032	21.1555	18.1656	2.9899
Abraxas2	2.65537e+06	3.23012e+06	21.3405	21.6232	-0.282673
Zranb1	972270	916782	19.891	19.8062	0.0847777
Ctbp2	1.13804e+06	2.47499e+06	20.1181	21.239	-1.12088
Edrf1	754117	2.05955e+06	19.5244	20.9739	-1.44947
Uros	171072	74025.3	17.3842	16.1757	1.20851
Bccip	3.81279e+06	1.41538e+06	21.8624	20.4328	1.42966
Dhx32	535791	1.11025e+06	19.0313	20.0825	-1.05114
Fank1	17055.9	10083.4	14.058	13.2997	0.758285
Adam12	1.40245e+06	4.3518e+06	20.4195	22.0532	-1.63367
LOC100302465	362005	216758	18.4656	17.7257	0.739925
Dock1	1.61975e+06	1.13496e+07	20.6273	23.4361	-2.8088
Ptpre	433335	211846	18.7251	17.6927	1.03247
Mki67	5.62768e+06	5.07811e+07	22.4241	25.5978	-3.17368
Mgmt	5.11571e+06	1.2448e+06	22.2865	20.2475	2.03902
LOC100362342	166703	51180.6	17.3469	15.6433	1.70361
Glrx3	1.25463e+07	4.30461e+06	23.5808	22.0375	1.54331
Mapk1ip1	843121	585793	19.6854	19.16	0.525349
Ppp2r2d	2.39013e+06	1.30306e+06	21.1887	20.3135	0.875192
Bnip3	1.51716e+06	1.73788e+06	20.5329	20.7289	-0.195962
Lrrc27	43364.8	69581.8	15.4042	16.0864	-0.682184
Pwwp2b	518595	1.82581e+06	18.9842	20.8001	-1.81585
Inpp5a	917364	3.9116e+06	19.8071	21.8993	-2.09219
Tubgcp2	1.7678e+06	4.03845e+06	20.7535	21.9454	-1.19185
Zfp511	1.70541e+06	344570	20.7017	18.3944	2.30725
Caly	18707.9	7765.21	14.1914	12.9228	1.26855
LOC100911186	40021.1	548203	15.2885	19.0644	-3.77588
Paox	378654	544439	18.5305	19.0544	-0.523892
Mtg1	581249	464632	19.1488	18.8257	0.323066
Scgb1c1	12353.5	7288.25	13.5926	12.8314	0.761278
Bet1l	1.96661e+06	700955	20.9073	19.419	1.48831
Ric8a	2.77151e+06	4.63382e+06	21.4022	22.1438	-0.741532
Sirt3	778104	442255	19.5696	18.7545	0.815086
Psmd13	1.23501e+07	6.59519e+06	23.558	22.653	0.905035
Pgghg	82511.5	934440	16.3323	19.8337	-3.50144
Ifitm5	10223	7869.32	13.3195	12.942	0.377507
Ifitm2	1.85113e+07	1.55511e+06	24.1419	20.5686	3.57331
Ifitm1	40013.6	15583.3	15.2882	13.9277	1.36049
Ifitm3	1.82702e+06	1.94763e+06	20.8011	20.8933	-0.0922221
B4galnt4	7835.77	677540	12.9359	19.3699	-6.43409
Sigirr	11349.5	42962.2	13.4703	15.3908	-1.92044
LOC100911365	548203	718164	19.0644	19.454	-0.389603
Slc25a22	14015.2	411156	13.7747	18.6493	-4.87462
LOC100911519	286464	2.06081e+06	18.128	20.9748	-2.84679
LOC100911692	7883.9	288462	12.9447	18.138	-5.19333
LOC100911730	148139	4.2315e+06	17.1766	22.0127	-4.83615
AABR07006025.1	347467	405473	18.4065	18.6292	-0.22273
Tspan4	367808	747938	18.4886	19.5126	-1.02397
Chid1	21114.3	79873.7	14.3659	16.2854	-1.9195
Ptdss2	2.14642e+06	4.07515e+06	21.0335	21.9584	-0.924918
Rnh1	1.43195e+07	1.91168e+07	23.7715	24.1883	-0.416858
Hras	8.37333e+06	2.67461e+06	22.9974	21.3509	1.64647
Lrrc56	57750.7	92335.8	15.8175	16.4946	-0.677052
Lmntd2	25579.3	46183.3	14.6427	15.4951	-0.852399
Rassf7	898280	368864	19.7768	18.4927	1.28407
Phrf1	1.9089e+06	1.07988e+07	20.8643	23.3644	-2.50006
Irf7	285812	8.07549e+06	18.1247	22.9451	-4.82041
Cdhr5	348675	296009	18.4115	18.1753	0.236239
Sct	29493.9	7684.16	14.8481	12.9077	1.94046
Drd4	9280.28	9184.22	13.18	13.1649	0.015011
Deaf1	634718	2.36435e+06	19.2758	21.173	-1.89726
Tmem80	682056	306815	19.3795	18.227	1.15252
Eps8l2	16297.6	2.04034e+06	13.9924	20.9604	-6.96801
Taldo1	1.50605e+07	6.36537e+06	23.8443	22.6018	1.24245
LOC100911575	198427	777396	17.5982	19.5683	-1.97004
Cd151	48621.2	2.01242e+07	15.5693	24.2624	-8.69313
LOC100911766	8873.05	3.8163e+06	13.1152	21.8637	-8.74853
LOC100911881	13164.3	1.98368e+06	13.6843	20.9197	-7.2354
Ap2a2	2.3896e+06	8.99317e+06	21.1883	23.1004	-1.91206
Muc6	7551.05	56691.4	12.8825	15.7908	-2.90838
AABR07006030.1	7683.16	42954.6	12.9075	15.3905	-2.48304
Tollip	1.01775e+06	6.70545e+06	19.957	22.6769	-2.71995
Mob2	422024	475223	18.687	18.8582	-0.171279
Dusp8	464057	248261	18.8239	17.9215	0.902446
Cttn	316538	9.81797e+06	18.272	23.227	-4.95497
LOC103689951	7278.7	13183.7	12.8295	13.6865	-0.857005
Ifitm10	24822.5	36569.9	14.5994	15.1584	-0.559007
Ctsd	9.56655e+06	2.6217e+07	23.1896	24.644	-1.45443
Syt8	62287.6	15396.2	15.9267	13.9103	2.01637
Tnni2	1.30794e+06	8198.07	20.3189	13.0011	7.3178
Lsp1	1.30755e+06	583692	20.3184	19.1548	1.16359
Tnnt3	330542	79584.8	18.3345	16.2802	2.05427
Mrpl23	9.98891e+06	355685	23.2519	18.4402	4.81166
Igf2	8.89797e+06	570277	23.085	19.1213	3.96374
Cd81	6.1033e+06	29714	22.5412	14.8589	7.6823
Tssc4	2.75872e+06	710422	21.3956	19.4383	1.95725
Kcnq1	8301.76	13096.3	13.0192	13.6769	-0.657667
Slc22a18	228534	160061	17.802	17.2883	0.513783
Phlda2	30723	7517.99	14.907	12.8761	2.0309
Nap1l4	6.75417e+06	5.45697e+06	22.6873	22.3797	0.307679
Cars	3.07801e+06	6.24484e+06	21.5536	22.5742	-1.02067
Tnfrsf26	310959	1.03934e+06	18.2464	19.9872	-1.74087
Osbpl5	1.60277e+06	1.03372e+07	20.6121	23.3013	-2.6892
Nadsyn1	358403	1.04124e+06	18.4512	19.9899	-1.53864
Dhcr7	339855	476394	18.3746	18.8618	-0.487235
Shank2	7588.08	43637.4	12.8895	15.4133	-2.52376
AABR07006076.1	26753.8	7826.65	14.7075	12.9342	1.77328
Ppfia1	2.2163e+06	5.98923e+06	21.0797	22.5139	-1.43422
LOC100364769	7258.1	44438.8	12.8254	15.4395	-2.61416
Fadd	497918	3.13938e+06	18.9256	21.582	-2.6565
Ano1	7242.23	24947.1	12.8222	14.6066	-1.78436
Lto1	348007	85030.8	18.4088	16.3757	2.03306
Ccnd1	1.14826e+07	4.47141e+07	23.4529	25.4142	-1.96128
Smim38	11216.4	66700.8	13.4533	16.0254	-2.57209
Tpcn2	174089	805091	17.4095	19.6188	-2.20933
Mrgprf	7537.23	216382	12.8798	17.7232	-4.8434
Ighmbp2	877371	1.84763e+06	19.7428	20.8172	-1.07442
Mrpl21	6.70545e+06	484310	22.6769	18.8856	3.79133
Cpt1a	281185	5.90224e+06	18.1012	22.4928	-4.39167
Gal	13614.5	7480.96	13.7329	12.869	0.863845
Ppp6r3	1.5922e+06	1.18579e+07	20.6026	23.4993	-2.89676
Lrp5	492623	4.02402e+06	18.9101	21.9402	-3.03008
RGD1311946	1.4969e+06	2.99658e+06	20.5135	21.5149	-1.00133
Kmt5b	1.24066e+06	3.44693e+06	20.2427	21.7169	-1.4742
Chka	225841	1.11275e+06	17.785	20.0857	-2.30074
Tcirg1	900295	3.24869e+06	19.78	21.6314	-1.85139
Ndufs8	1.13483e+07	999042	23.436	19.9302	3.50579
Unc93b1	924332	1.20477e+06	19.8181	20.2003	-0.38227
Aldh3b1	257109	281631	17.972	18.1034	-0.131428
LOC688778	24265.8	8229.69	14.5666	13.0066	1.56001
Acy3	29516.9	244545	14.8493	17.8997	-3.05048
Nudt8	1.34677e+06	142484	20.3611	17.1204	3.24063
Doc2g	35457.6	35541.8	15.1138	15.1172	-0.00341899
Ndufv1	7.14099e+06	4.23738e+06	22.7677	22.0147	0.752952
Gstp1	2.30811e+07	1.50689e+07	24.4602	23.8451	0.615146
Cdk2ap2	5.53773e+06	840661	22.4009	19.6812	2.7197
Pitpnm1	575052	7.361e+06	19.1333	22.8115	-3.67814
Aip	3.44116e+06	1.44139e+06	21.7145	20.459	1.25543
Tmem134	7.72123e+06	1.29082e+06	22.8804	20.2999	2.58054
Cabp4	8863.01	33766.5	13.1136	15.0433	-1.92972
LOC108349682	832530	1.08718e+06	19.6671	20.0522	-0.38502
Coro1b	4.35826e+06	1.19993e+07	22.0553	23.5164	-1.46112
Ptprcap	7781.15	9147.69	12.9258	13.1592	-0.233424
Rps6kb2	1.48972e+06	1.26933e+06	20.5066	20.2756	0.230973
Carns1	65874.3	609411	16.0074	19.2171	-3.20963
Tbc1d10c	23158.3	26882.4	14.4992	14.7144	-0.215135
Ppp1ca	1.73268e+07	8.77823e+06	24.0465	23.0655	0.981007
Rad9a	33925.1	566837	15.0501	19.1126	-4.06251
Clcf1	460477	1.9484e+06	18.8128	20.8939	-2.08109
Pold4	2.59625e+06	377663	21.308	18.5267	2.78126
Ssh3	456423	3.32598e+06	18.8	21.6653	-2.86534
Ankrd13d	158217	561588	17.2715	19.0992	-1.82761
Grk2	946291	3.79357e+06	19.8519	21.8551	-2.0032
Kdm2a	1.73242e+06	1.5874e+07	20.7244	23.9202	-3.1958
Rhod	3.00783e+06	1.99166e+06	21.5203	20.9255	0.594754
Syt12	19181.6	804075	14.2274	19.617	-5.38954
Pc	376466	3.03892e+06	18.5222	21.5351	-3.01297
Lrfn4	1.483e+06	4.46145e+06	20.5001	22.0891	-1.58899
Rce1	1.18663e+06	706460	20.1784	19.4302	0.748193
Sptbn2	27090	768086	14.7255	19.5509	-4.82544
Rbm4b	521896	433139	18.9934	18.7245	0.268933
Rbm4	2.20503e+06	339468	21.0724	18.3729	2.69945
Rbm14	1.98155e+06	1.69404e+06	20.9182	20.692	0.226159
AC126581.1	40754.8	10063.9	15.3147	13.2969	2.01778
Ccs	7.73877e+06	980720	22.8837	19.9035	2.98019
Ctsf	2.42573e+06	2.55291e+06	21.21	21.2837	-0.0737261
Actn3	9665.69	89087.9	13.2387	16.4429	-3.20429
Zdhhc24	264010	490419	18.0102	18.9037	-0.89342
Bbs1	310497	1.55354e+06	18.2442	20.5671	-2.32291
Dpp3	3.4211e+06	1.031e+07	21.706	23.2975	-1.59151
Peli3	431955	2.34431e+06	18.7205	21.1607	-2.44021
mrpl11	5.92827e+06	511284	22.4992	18.9638	3.53541
Npas4	7914.37	210107	12.9503	17.6808	-4.7305
Slc29a2	26782.3	924137	14.709	19.8177	-5.10875
Rin1	596775	1.51266e+07	19.1868	23.8506	-4.66375
Tmem151a	325386	467436	18.3118	18.8344	-0.522619
B4gat1	2.45619e+06	2.01254e+06	21.228	20.9406	0.287404
LOC100911932	130509	1.22299e+06	16.9938	20.222	-3.22819
Yif1a	4.79677e+06	1.26432e+06	22.1936	20.2699	1.9237
Cnih2	127411	24318.6	16.9591	14.5698	2.38936
Rab1b	3.12712e+06	7.48485e+06	21.5764	22.8355	-1.25914
Klc2	1.67225e+06	3.77761e+06	20.6734	21.849	-1.17569
Pacs1	279643	2.03633e+06	18.0932	20.9575	-2.86431
AABR07006111.1	7845.68	7483.46	12.9377	12.8695	0.0681938
Sf3b2	1.51266e+07	2.03815e+07	23.8506	24.2808	-0.430174
Cst6	37520.7	9565.57	15.1954	13.2236	1.97176
Banf1	1.07571e+07	2.00166e+06	23.3588	20.9328	2.42602
Eif1ad	3.23497e+06	3.03718e+06	21.6253	21.5343	0.0910221
Sart1	2.91548e+06	5.69952e+06	21.4753	22.4424	-0.967105
Tsga10ip	7699.16	10724.2	12.9105	13.3886	-0.478103
Drap1	1.07581e+07	3.91477e+06	23.3589	21.9005	1.45843
Bles03	2.0812e+06	2.61721e+06	20.989	21.3196	-0.330609
Fosl1	869629	3.51379e+06	19.73	21.7446	-2.01455
AC109096.1	139195	49002.4	17.0867	15.5806	1.50618
Fibp	5.81114e+06	1.58704e+06	22.4704	20.5979	1.87248
Ctsw	27075	11417.5	14.7247	13.479	1.24571
Efemp2	9.81797e+06	9.22422e+06	23.227	23.137	0.0899983
Mus81	1.09016e+06	1.48857e+06	20.0561	20.5055	-0.449387
Cfl1	5.93662e+07	3.41384e+07	25.8231	25.0249	0.798245
Snx32	24103.2	35553.8	14.5569	15.1177	-0.560779
LOC102551929	51700.4	12775.7	15.6579	13.6411	2.01678
Ap5b1	481381	3.75088e+06	18.8768	21.8388	-2.96198
Rnaseh2c	4.57325e+06	223089	22.1248	17.7673	4.35753
Kat5	1.30061e+06	1.68422e+06	20.3108	20.6836	-0.372895
Rela	1.40006e+06	5.11346e+06	20.4171	22.2859	-1.86881
Sipa1	484451	3.72851e+06	18.886	21.8302	-2.94418
Pcnx3	122243	1.32687e+07	16.8994	23.6615	-6.76213
Map3k11	549883	2.15801e+06	19.0688	21.0413	-1.9725
Kcnk7	8474.61	8617.85	13.0489	13.0731	-0.0241816
Ehbp1l1	1.52971e+06	3.18445e+07	20.5448	24.9245	-4.37971
Fam89b	7.2983e+06	1.41207e+06	22.7991	20.4294	2.36975
Znrd2	4.54796e+06	903099	22.1168	19.7845	2.33226
Ltbp3	792363	7.33194e+06	19.5958	22.8058	-3.20996
Scyl1	2.56358e+06	7.83809e+06	21.2897	22.9021	-1.61234
Frmd8	1.09729e+06	3.303e+06	20.0655	21.6553	-1.58984
Slc25a45	24729.5	26795.8	14.5939	14.7097	-0.115778
Tigd3	8456.25	24512.9	13.0458	14.5813	-1.53545
Dpf2	3.01054e+06	5.45732e+06	21.5216	22.3798	-0.85817
Cdc42ep2	1.92056e+06	873712	20.8731	19.7368	1.1363
Pola2	1.9366e+06	2.32861e+06	20.8851	21.151	-0.265943
Capn1	915883	6.02086e+06	19.8048	22.5215	-2.71674
Syvn1	873002	1.17112e+07	19.7356	23.4814	-3.74576
Mrpl49	444960	158047	18.7633	17.27	1.49333
LOC687780	6.09374e+07	6.55078e+06	25.8608	22.6432	3.21759
Znhit2	1.32206e+06	553525	20.3344	19.0783	1.25607
Tm7sf2	437674	345131	18.7395	18.3968	0.342714
Vps51	421933	2.97274e+06	18.6867	21.5034	-2.81671
Zfpl1	3.70551e+06	1.39641e+06	21.8212	20.4133	1.40795
Cdca5	348965	349633	18.4127	18.4155	-0.0027579
Naaladl1	11769.1	41526.1	13.5227	15.3417	-1.81901
Sac3d1	1.20054e+06	430032	20.1953	18.7141	1.48117
Snx15	1.46209e+06	594820	20.4796	19.1821	1.2975
Arl2	2.06691e+06	332462	20.979	18.3428	2.63622
Majin	8872.02	9394.41	13.115	13.1976	-0.08254
Ppp2r5b	593072	1.57149e+06	19.1778	20.5837	-1.40585
Atg2a	527991	6.0347e+06	19.0102	22.5249	-3.5147
Ehd1	1.92863e+06	4.53943e+06	20.8791	22.1141	-1.23493
Cdc42bpg	186101	475756	17.5057	18.8599	-1.35414
Men1	833902	2.99921e+06	19.6695	21.5161	-1.84663
Map4k2	85296.3	913314	16.3802	19.8008	-3.42055
Sf1	4.26448e+06	1.38725e+07	22.0239	23.7257	-1.70179
Pygm	28244.5	129556	14.7857	16.9832	-2.19753
Rasgrp2	324832	66073.3	18.3093	16.0118	2.29755
Rps6ka4	2.4758e+06	6.74489e+06	21.2395	22.6854	-1.4459
Ccdc88b	944026	261574	19.8485	17.9969	1.85161
Prdx5	2.52984e+07	2.65149e+06	24.5925	21.3384	3.25417
Trmt112	8.65608e+06	817842	23.0453	19.6415	3.40382
Esrra	1.31619e+06	1.8311e+06	20.3279	20.8043	-0.476348
Catsperz	143259	13287.4	17.1283	13.6978	3.4305
Gpr137	971713	528282	19.8902	19.0109	0.879221
Bad	5.13426e+06	719894	22.2917	19.4574	2.8343
Plcb3	548446	3.80811e+06	19.065	21.8606	-2.79565
Ppp1r14b	4.58019e+07	3.78326e+06	25.4489	21.8512	3.59771
Fkbp2	7.44282e+06	389347	22.8274	18.5707	4.25672
Vegfb	480449	2.28567e+06	18.874	21.1242	-2.25016
Dnajc4	1.26973e+06	119338	20.2761	16.8647	3.41139
Nudt22	1.21742e+06	194933	20.2154	17.5726	2.64277
Trpt1	257561	246349	17.9746	17.9103	0.0642093
Fermt3	22802.6	44537.5	14.4769	15.4427	-0.96582
Stip1	6.8066e+06	1.99587e+07	22.6985	24.2505	-1.55201
Macrod1	609020	440880	19.2161	18.75	0.466104
Flrt1	57602.8	48034.5	15.8139	15.5518	0.262069
Otub1	5.55409e+06	3.61833e+06	22.4051	21.7869	0.618228
Cox8a	3.50189e+07	2.2376e+06	25.0616	21.0935	3.96811
Naa40	453931	2.51529e+06	18.7921	21.2623	-2.47018
AC126148.1	12876.2	24789.5	13.6524	14.5974	-0.94502
Mark2	1.21726e+06	3.99082e+06	20.2152	21.9283	-1.71305
Spindoc	675480	1.36235e+06	19.3656	20.3777	-1.01212
RGD1560108	1.45244e+06	4.15387e+06	20.47	21.986	-1.51598
Rtn3	7.39434e+06	2.03938e+07	22.818	24.2816	-1.46364
Atl3	818449	1.78215e+06	19.6425	20.7652	-1.12265
Plaat3	1.09436e+07	315035	23.3836	18.2652	5.11844
Lgals12	7855.8	8456.25	12.9395	13.0458	-0.106259
AABR07006160.1	51640.9	57181.4	15.6562	15.8033	-0.147032
UST4r	7609.6	20817.3	12.8936	14.3455	-1.45189
Slc3a2	9.47157e+06	6.16285e+06	23.1752	22.5552	0.620006
Wdr74	2.98886e+06	1.15168e+06	21.5112	20.1353	1.37586
1700092M07Rik	69484.8	8334.67	16.0844	13.0249	3.0595
Stx5	2.15586e+06	2.02003e+06	21.0398	20.9459	0.0938868
Nxf1	2.32861e+06	4.63956e+06	21.151	22.1456	-0.994523
Tmem223	3.0919e+06	681015	21.5601	19.3773	2.18274
Tmem179b	2.23723e+06	253319	21.0933	17.9506	3.14268
Taf6l	1.02069e+06	1.11129e+06	19.9611	20.0838	-0.122686
Polr2g	6.25219e+06	1.36905e+06	22.5759	20.3847	2.19119
Zbtb3	174918	103382	17.4163	16.6576	0.758688
Ttc9c	1.65364e+06	2.2029e+06	20.6572	21.071	-0.413759
Hnrnpul2	3.12821e+06	6.48705e+06	21.5769	22.6291	-1.05223
Gng3	30049.3	24369.9	14.875	14.5728	0.302228
Bscl2	1.09357e+06	962699	20.0606	19.8767	0.183888
Lrrn4cl	132766	463189	17.0185	18.8212	-1.80271
Ubxn1	1.14403e+07	2.84347e+06	23.4476	21.4392	2.0084
Uqcc3	7.28756e+06	411286	22.797	18.6498	4.14722
RGD1597339	4.92229e+06	312800	22.2309	18.2549	3.97602
Ints5	900313	3.7222e+06	19.7801	21.8277	-2.04766
Ganab	4.66027e+06	2.93598e+07	22.152	24.8073	-2.65536
B3gat3	3.87562e+06	3.14721e+06	21.886	21.5856	0.300357
Rom1	333096	132341	18.3456	17.0139	1.33168
Eml3	468747	2.54129e+06	18.8384	21.2771	-2.43868
Mta2	2.51958e+06	6.80564e+06	21.2648	22.6983	-1.43355
Tut1	793563	2.28798e+06	19.598	21.1256	-1.52766
Eef1g	3.16754e+07	4.19359e+07	24.9169	25.3217	-0.404821
Ahnak	2.18076e+07	4.61043e+08	24.3783	28.7803	-4.402
Asrgl1	2.02228e+06	797874	20.9475	19.6058	1.34175
Scgb2a1	7653.63	10974.3	12.9019	13.4218	-0.519916
Incenp	1.61631e+06	5.83858e+06	20.6243	22.4772	-1.85292
Best1	437850	1.50521e+07	18.7401	23.8435	-5.10338
Fth1	1.20516e+08	2.42689e+07	26.8447	24.5326	2.31205
Rab3il1	18411.8	144522	14.1683	17.1409	-2.97259
Fads3	1.09406e+06	4.96573e+06	20.0613	22.2436	-2.18232
Fads2	31369.9	217960	14.9371	17.7337	-2.79661
Fads1	1.33363e+06	1.16476e+07	20.3469	23.4735	-3.1266
Fen1	1.36192e+06	2.84417e+06	20.3772	21.4396	-1.06237
AABR07006258.2	408934	7988.12	18.6415	12.9636	5.67787
Myrf	54567.7	931316	15.7358	19.8289	-4.09315
Dagla	179039	204782	17.4499	17.6437	-0.193815
Ppp1r32	7310.33	17543	12.8357	14.0986	-1.26289
Sdhaf2	3.25917e+06	2.05712e+06	21.6361	20.9722	0.663878
Cpsf7	1.15291e+06	5.51546e+06	20.1368	22.3951	-2.25821
Tmem216	1.10785e+06	350466	20.0793	18.4189	1.66041
Tmem138	1.18515e+06	358403	20.1766	18.4512	1.72541
Cyb561a3	380058	1.42112e+06	18.5359	20.4386	-1.90273
Tkfc	451913	1.19112e+06	18.7857	20.1839	-1.3982
Ddb1	9.28878e+06	4.86059e+07	23.1471	25.5346	-2.38757
Vps37c	741805	2.2256e+06	19.5007	21.0858	-1.58508
Slc15a3	15149.6	118745	13.887	16.8575	-2.97051
Tmem132a	6.3615e+06	1.15438e+07	22.6009	23.4606	-0.859681
Tmem109	4.67455e+06	4.38311e+06	22.1564	22.0635	0.0928751
Prpf19	7.75065e+06	1.33587e+07	22.8859	23.6713	-0.785386
Ccdc86	2.47499e+06	1.42069e+06	21.239	20.4382	0.800835
Ms4a12	128615	103728	16.9727	16.6624	0.310256
Ms4a7	9314.34	49770.6	13.1852	15.603	-2.41777
AABR07006269.1	77295.7	710778	16.2381	19.439	-3.20094
AABR07006278.1	7285.24	224277	12.8308	17.7749	-4.94416
Ms4a6a	162098	143153	17.3065	17.1272	0.179314
AABR07006283.1	9718.2	7295.77	13.2465	12.8328	0.413629
Mrpl16	4.6305e+06	726550	22.1427	19.4707	2.67203
Stx3	649679	2.45776e+06	19.3094	21.2289	-1.91954
Patl1	997721	4.90582e+06	19.9283	22.2261	-2.29778
Osbp	1.41906e+06	8.03852e+06	20.4365	22.9385	-2.502
Dtx4	82922.6	262355	16.3395	18.0012	-1.66169
Fam111a	2.40541e+06	6.42661e+06	21.1979	22.6156	-1.41777
AABR07006333.1	491014	22258.4	18.9054	14.4421	4.46334
Cntf	103554	44818.6	16.66	15.4518	1.20822
Zfp91	8.8355e+06	1.23441e+07	23.0749	23.5573	-0.482434
Lpxn	56691.4	46912.6	15.7908	15.5177	0.273155
AC098125.3	74493.7	8728.84	16.1848	13.0916	3.09326
AABR07006367.1	10469.1	9996.32	13.3539	13.2872	0.0666736
Tle4	559393	2.47713e+06	19.0935	21.2402	-2.14673
Psat1	2.13417e+06	5.86041e+06	21.0252	22.4826	-1.45733
Cep78	750861	867817	19.5182	19.727	-0.208845
Gnaq	573816	393479	19.1302	18.5859	0.544301
AABR07006451.1	13484.4	7562.05	13.719	12.8846	0.834445
LOC499331	1.33053e+06	648146	20.3436	19.306	1.03761
Carnmt1	2.88688e+06	461512	21.4611	18.816	2.64507
Nmrk1	94523.8	88117.2	16.5284	16.4271	0.101254
Ostf1	4.19913e+06	2.01707e+06	22.0017	20.9438	1.05783
AC121031.1	11477.6	13252.5	13.4865	13.694	-0.207453
Gna14	8307.65	39857.6	13.0202	15.2826	-2.26234
AABR07006458.1	92355.9	216561	16.4949	17.7244	-1.2295
Vps13a	1.84497e+06	1.7644e+06	20.8152	20.7507	0.0644206
Rfk	2.35702e+06	2.3994e+06	21.1685	21.1942	-0.0257131
Prune2	39775.2	21072.4	15.2796	14.3631	0.916517
AABR07006480.1	46808.6	8505.78	15.5145	13.0542	2.46026
AABR07006502.1	11520.6	12886.2	13.4919	13.6535	-0.161614
Anxa1	2.93598e+07	3.30816e+07	24.8073	24.9795	-0.172185
Aldh1a1	7844.79	11471.6	12.9375	13.4858	-0.548256
Tmc1	8163.04	9846.76	12.9949	13.2654	-0.270543
Zfand5	6.46786e+06	4.60901e+06	22.6249	22.136	0.488832
Gda	7641.13	9579.09	12.8996	13.2257	-0.326104
RGD1359158	1.23475e+06	753069	20.2358	19.5224	0.713369
Abhd17b	1.7628e+06	1.01934e+06	20.7494	19.9592	0.790228
Cemip2	302510	1.96431e+06	18.2066	20.9056	-2.69897
Trpm3	85457.1	295851	16.3829	18.1745	-1.7916
AABR07006576.1	10697.2	7258.1	13.385	12.8254	0.559574
Klf9	1.65582e+06	713497	20.6591	19.4445	1.21457
Smc5	3.35224e+06	6.92059e+06	21.6767	22.7225	-1.04577
Mamdc2	13252.5	42761.1	13.694	15.384	-1.69003
Ptar1	301365	89287.5	18.2012	16.4462	1.75498
Apba1	7935.38	158134	12.9541	17.2708	-4.31671
Tjp2	1.59515e+06	1.19267e+07	20.6053	23.5077	-2.90243
Fxn	3.07307e+06	235654	21.5512	17.8463	3.70494
Pip5k1b	7277.69	113961	12.8293	16.7982	-3.96891
Fam122a	1.06089e+06	417458	20.0169	18.6713	1.34558
Tmem252	246144	252269	17.9091	17.9446	-0.0354603
Pgm5	931316	3.47557e+06	19.8289	21.7288	-1.89991
Cbwd1	1.03953e+06	703292	19.9875	19.4238	0.563741
Dock8	334537	3.4211e+06	18.3518	21.706	-3.35422
AABR07006627.1	844825	2.24693e+06	19.6883	21.0995	-1.41123
Kank1	2.50994e+06	3.06266e+07	21.2592	24.8683	-3.60906
Dmrt1	92578.6	258350	16.4984	17.979	-1.48058
Dmrt3	1.49874e+06	1.99052e+06	20.5153	20.9247	-0.409392
Dmrt2	283747	786098	18.1142	19.5843	-1.4701
Smarca2	2.93467e+06	1.33346e+07	21.4848	23.6687	-2.1839
Vldlr	7.10533e+06	1.73464e+07	22.7605	24.0481	-1.28766
Kcnv2	16989.3	9661.18	14.0523	13.238	0.814359
Pum3	2.30754e+06	3.64029e+06	21.1379	21.7956	-0.657698
Rfx3	637698	126040	19.2825	16.9435	2.33899
Glis3	81815.3	878084	16.3201	19.744	-3.42392
Slc1a1	53162.7	156688	15.6981	17.2575	-1.55941
Spata6l	39877.3	22095.8	15.2833	14.4315	0.851797
Plpp6	1.57337e+06	1.71524e+06	20.5854	20.71	-0.124552
Cdc37l1	4.49192e+06	2.27846e+06	22.0989	21.1196	0.979275
Ak3	4.85045e+06	742883	22.2097	19.5028	2.70691
Rcl1	1.25177e+06	714924	20.2555	19.4474	0.808109
Jak2	1.23319e+06	3.81129e+06	20.234	21.8618	-1.62788
Plgrkt	4.78835e+06	495291	22.1911	18.9179	3.27318
Cd274	30898.6	61430.3	14.9153	15.9067	-0.991409
Ric1	417098	2.52342e+06	18.67	21.267	-2.59693
Ermp1	2.29945e+06	1.43195e+07	21.1329	23.7715	-2.63862
Mlana	8590.87	13547.9	13.0686	13.7258	-0.657196
RGD1311595	1.63591e+06	3.80707e+06	20.6417	21.8602	-1.21858
Ranbp6	762074	1.46209e+06	19.5396	20.4796	-0.940025
Il33	28869.7	56000.2	14.8173	15.7731	-0.955873
AABR07006688.2	166932	9344.08	17.3489	13.1898	4.15907
Uhrf2	1.19934e+06	3.84553e+06	20.1938	21.8748	-1.68095
Gldc	26903.9	91269.2	14.7155	16.4778	-1.76231
Chchd4	29725	13116	14.8594	13.679	1.18035
Cstf2t	937633	2.97154e+06	19.8387	21.5028	-1.66411
AABR07006727.1	63640.3	9287.78	15.9577	13.1811	2.77653
Asah2	266350	628942	18.023	19.2626	-1.2396
Sgms1	454800	2.27572e+06	18.7949	21.1179	-2.32302
Minpp1	4.28011e+06	7.03902e+06	22.0292	22.7469	-0.717729
Papss2	794539	853404	19.5998	19.7029	-0.10311
Atad1	2.27347e+06	3.5053e+06	21.1165	21.7411	-0.624643
Pten	3.22862e+06	1.89436e+06	21.6225	20.8533	0.769205
Rnls	458423	123785	18.8063	16.9175	1.88885
Lipf	7896.37	7739.2	12.947	12.918	0.0290054
Stambpl1	901619	1.51093e+06	19.7822	20.527	-0.744852
Acta2	1.53886e+08	4.59736e+07	27.1973	25.4543	1.74299
Fas	1.27041e+06	1.84244e+06	20.2769	20.8132	-0.536318
Ch25h	16919.8	11667.6	14.0464	13.5102	0.536202
Lipa	3.56356e+06	8.27075e+06	21.7649	22.9796	-1.2147
Ifit2	150151	473603	17.1961	18.8533	-1.65726
Ifit3	29376.9	434294	14.8424	18.7283	-3.88592
Ifit1bl	204061	186106	17.6386	17.5058	0.132882
Ifit1	10188.5	1.5546e+06	13.3147	20.5681	-7.25346
Slc16a12	18809.5	119065	14.1992	16.8614	-2.66222
Pank1	621842	1.01775e+06	19.2462	19.957	-0.710768
AC096809.1	53333.2	26289.8	15.7027	14.6822	1.02053
Kif20b	2.92654e+06	5.52015e+06	21.4808	22.3963	-0.915509
AC117330.1	14075.2	70855.5	13.7809	16.1126	-2.33172
AC080157.1	14111.7	1.59305e+06	13.7846	20.6034	-6.81875
LOC103694905	7188.87	21154.9	12.8115	14.3687	-1.55715
Rpp30	2.78733e+06	548075	21.4105	19.064	2.34644
Ankrd1	1.24162e+08	1.07581e+07	26.8877	23.3589	3.52873
Pcgf5	2.7152e+06	1.16671e+06	21.3726	20.154	1.21862
Hectd2	507257	975888	18.9524	19.8964	-0.943997
Ppp1r3c	225448	1.15495e+06	17.7824	20.1394	-2.35696
Tnks2	1.37602e+06	1.70603e+07	20.3921	24.0241	-3.63208
Fgfbp3	913974	170725	19.8018	17.3813	2.42048
Btaf1	2.38085e+06	1.1272e+07	21.183	23.4262	-2.2432
AC094246.1	61316.2	7309.09	15.904	12.8355	3.06851
Cpeb3	39098.3	80433.1	15.2548	16.2955	-1.04068
AC094246.2	24592.9	8619.26	14.586	13.0733	1.51261
Marchf5	4.32665e+06	2.62932e+06	22.0448	21.3263	0.718562
Ide	3.05412e+06	2.42677e+07	21.5423	24.5325	-2.99021
Kif11	1.58917e+06	5.97299e+06	20.5998	22.51	-1.91018
Exoc6	404256	998097	18.6249	19.9288	-1.30391
Cyp26a1	27128.9	15149.6	14.7275	13.887	0.840548
Myof	1.0688e+07	1.06416e+08	23.3495	26.6651	-3.31566
Cep55	1.45537e+06	1.76935e+06	20.473	20.7548	-0.281828
Fra10ac1	2.33932e+06	797091	21.1577	19.6044	1.55327
Noc3l	1.84859e+06	2.65553e+06	20.818	21.3406	-0.522569
Tbc1d12	1.00852e+06	274756	19.9438	18.0678	1.87602
LOC100911660	1.75546e+06	2.43332e+06	20.7434	21.2145	-0.471079
Cyp2c11	166729	13866.6	17.3471	13.7593	3.58782
LOC108348083	37333.6	4.92953e+06	15.1882	22.233	-7.04483
Pdlim1	1.73454e+07	7.03194e+06	24.048	22.7455	1.30256
Sorbs1	622761	452813	19.2483	18.7886	0.459765
Entpd1	1.16276e+06	930776	20.1491	19.8281	0.321042
Zfp518a	522025	519489	18.9938	18.9867	0.00702651
Blnk	93591.4	52823.1	16.5141	15.6889	0.825208
Tll2	31373.9	10105.9	14.9373	13.3029	1.63436
Tm9sf3	5.25286e+06	9.15891e+06	22.3247	23.1267	-0.802072
Pik3ap1	126400	270299	16.9476	18.0442	-1.09656
Lcor	1.06504e+06	558497	20.0225	19.0912	0.931279
Slit1	7218.99	26855.9	12.8176	14.713	-1.89537
Arhgap19	383837	2.64686e+06	18.5501	21.3358	-2.78571
Frat2	19335.6	16765.7	14.239	14.0332	0.205742
Rrp12	878730	5.32101e+06	19.7451	22.3433	-2.59821
Pgam1	1.71651e+07	3.27887e+07	24.033	24.9667	-0.933719
Exosc1	803033	189430	19.6151	17.5313	2.08379
Zdhhc16	2.13351e+06	1.95213e+06	21.0248	20.8966	0.128177
Mms19	869108	3.71258e+06	19.7292	21.824	-2.09482
Ubtd1	1.47461e+06	1.39755e+06	20.4919	20.4145	0.077441
Ankrd2	41832.3	12378.5	15.3523	13.5956	1.75677
Morn4	394902	385256	18.5911	18.5555	0.0356796
Pi4k2a	458950	559507	18.808	19.0938	-0.285819
Avpi1	1.35891e+07	1.59708e+06	23.6959	20.607	3.08894
Marveld1	3.70893e+06	8.65438e+06	21.8226	23.045	-1.22243
Zfyve27	998505	6.37115e+06	19.9294	22.6031	-2.67371
Golga7b	93783.5	591677	16.517	19.1745	-2.6574
R3hcc1l	313187	515766	18.2567	18.9764	-0.719692
Loxl4	49525.4	2.62808e+06	15.5959	21.3256	-5.72969
Pyroxd2	16358.6	256390	13.9978	17.968	-3.97021
Hps1	1.16528e+06	295230	20.1522	18.1715	1.98077
AC096317.1	19379.9	7743.2	14.2423	12.9187	1.32356
Got1	4.88645e+06	3.43607e+06	22.2204	21.7123	0.508029
Nkx2-3	339376	159585	18.3725	17.284	1.08856
Slc25a28	1.03903e+06	839319	19.9868	19.6789	0.307951
Cox15	496431	4.26733e+06	18.9212	22.0249	-3.10367
Cutc	1.56187e+06	315798	20.5748	18.2686	2.3062
Abcc2	7110.6	67155.5	12.7958	16.0352	-3.23946
Dnmbp	234944	2.45092e+06	17.842	21.2249	-3.38294
Cpn1	24318.6	18692.6	14.5698	14.1902	0.379587
Cyp2c23	9578.09	37856.8	13.2255	15.2083	-1.98274
Erlin1	1.10831e+06	4.40208e+06	20.0799	22.0698	-1.98983
Chuk	1.54481e+06	3.72427e+06	20.559	21.8285	-1.26953
Cwf19l1	741907	1.5064e+06	19.5009	20.5227	-1.02179
Bloc1s2	3.67995e+06	495908	21.8113	18.9197	2.89154
Scd2	3.79235e+06	3.03038e+07	21.8547	24.853	-2.99834
Scd	16765.7	1.483e+06	14.0332	20.5001	-6.46686
Ndufb8	2.1245e+07	1.50023e+06	24.3406	20.5168	3.82387
Hif1an	545459	250658	19.0571	17.9354	1.12175
Slf2	1.7223e+06	6.57234e+06	20.7159	22.648	-1.93207
AC121209.1	161406	7585.3	17.3003	12.889	4.41134
Sema4g	423376	2.16172e+06	18.6916	21.0437	-2.35217
Mrpl43	4.38468e+06	1.12363e+06	22.064	20.0997	1.96431
Twnk	1.73788e+06	2.42148e+06	20.7289	21.2075	-0.47856
Lzts2	2.72479e+06	4.87964e+06	21.3777	22.2183	-0.840631
Pdzd7	16060	69607.6	13.9712	16.087	-2.11578
Sfxn3	2.01324e+06	6.84436e+06	20.9411	22.7065	-1.7654
Kazald1	2.06449e+06	348675	20.9774	18.4115	2.56583
Tlx1	9407.93	12061.9	13.1997	13.5582	-0.358504
Btrc	1.35458e+06	4.02254e+06	20.3694	21.9397	-1.57027
Poll	785726	1.39527e+06	19.5837	20.4121	-0.828441
Dpcd	3.20307e+06	438643	21.611	18.7427	2.86834
Fbxw4	752051	1.39468e+06	19.5205	20.4115	-0.891036
Npm3	362491	402857	18.4676	18.6199	-0.152322
Oga	1.64461e+06	1.35497e+07	20.6493	23.6918	-3.04244
Armh3	177138	1.11618e+06	17.4345	20.0901	-2.65562
Hps6	551874	1.49341e+06	19.074	20.5102	-1.4362
Ldb1	1.37208e+06	3.70178e+06	20.3879	21.8198	-1.43186
Pprc1	1.23554e+06	9.36381e+06	20.2367	23.1587	-2.92195
Nolc1	4.86574e+06	1.79119e+07	22.2142	24.0944	-1.88019
Elovl3	7935.38	8015.94	12.9541	12.9687	-0.0145721
Pitx3	225246	10173.5	17.7811	13.3125	4.46862
Gbf1	3.13715e+06	1.70054e+07	21.581	24.0195	-2.43847
Nfkb2	933383	4.94858e+06	19.8321	22.2386	-2.40647
Psd	387846	1.2423e+06	18.5651	20.2446	-1.67946
Fbxl15	1.75063e+06	363268	20.7394	18.4707	2.26877
Cuedc2	6.05863e+06	1.89263e+06	22.5306	20.852	1.6786
Mfsd13a	587191	934663	19.1635	19.8341	-0.670615
Actr1a	5.28998e+06	1.66585e+07	22.3348	23.9898	-1.65492
Sufu	557254	473678	19.088	18.8535	0.234428
Trim8	1.53815e+06	8.48879e+06	20.5528	23.0171	-2.46436
Arl3	8.41149e+06	1.1346e+06	23.0039	20.1138	2.89018
Sfxn2	28245.5	69607.1	14.7857	16.0869	-1.30121
Wbp1l	3.65978e+06	1.53125e+07	21.8033	23.8682	-2.06489
Borcs7	2.03512e+06	899592	20.9567	19.7789	1.17777
As3mt	1.099e+06	265926	20.0678	18.0207	2.04709
Cnnm2	539375	722653	19.0409	19.4629	-0.422013
Nt5c2	593217	1.30061e+06	19.1782	20.3108	-1.13255
Pcgf6	1.30525e+06	762704	20.3159	19.5408	0.775136
Taf5	498409	476930	18.927	18.8634	0.0635539
Pdcd11	5.79431e+06	2.713e+07	22.4662	24.6934	-2.22718
Calhm2	2.59447e+06	1.58731e+06	21.307	20.5982	0.708857
Neurl1	789406	932590	19.5904	19.8309	-0.240475
Sh3pxd2a	393895	3.45834e+06	18.5875	21.7216	-3.1342
Stn1	3.02041e+06	996360	21.5263	19.9263	1.60001
Slk	3.25389e+06	5.5904e+06	21.6337	22.4145	-0.780785
Col17a1	12371.5	235359	13.5947	17.8445	-4.24977
Sfr1	1.28728e+07	1.45471e+06	23.6178	20.4723	3.14551
Cfap43	565949	1.30434e+06	19.1103	20.3149	-1.20457
Gsto2	11359	41479.5	13.4716	15.3401	-1.86856
Gsto1	4.78722e+06	2.62629e+06	22.1908	21.3246	0.866162
AC129049.1	93268.2	7531.15	16.5091	12.8787	3.63044
Xpnpep1	5.8031e+06	8.92338e+06	22.4684	23.0892	-0.620766
Add3	920427	4.2126e+06	19.8119	22.0063	-2.19434
Mxi1	863177	1.95484e+06	19.7193	20.8986	-1.17932
Smndc1	3.79751e+06	1.10589e+06	21.8566	20.0768	1.77985
Dusp5	124561	2.50081e+06	16.9265	21.254	-4.32747
AC110709.1	125801	7315.77	16.9408	12.8368	4.10399
Smc3	7.26696e+06	1.33411e+07	22.7929	23.6694	-0.876452
Rbm20	42954.6	210855	15.3905	17.6859	-2.29536
Pdcd4	3.30954e+06	1.72304e+06	21.6582	20.7165	0.941671
Bbip1	148946	17113.9	17.1844	14.0629	3.12155
Shoc2	2.2233e+06	3.58635e+06	21.0843	21.7741	-0.689817
Adra2a	9247.25	12660.1	13.1748	13.628	-0.453196
Gpam	301463	1.32581e+06	18.2016	20.3384	-2.13682
AABR07007000.1	80026.7	36551.7	16.2882	15.1577	1.13054
Gucy2g	45298.8	456653	15.4672	18.8007	-3.33355
Acsl5	3.46977e+06	1.34738e+07	21.7264	23.6837	-1.95724
Zdhhc6	2.49146e+06	1.75771e+06	21.2486	20.7453	0.503291
Vti1a	1.67125e+06	1.23241e+06	20.6725	20.2331	0.439446
Tcf7l2	3.65016e+06	3.55355e+06	21.7995	21.7608	0.0386964
Nrap	40423.3	9839.24	15.3029	13.2643	2.03857
Casp7	402567	301365	18.6189	18.2012	0.417717
Plekhs1	7939.39	44251	12.9548	15.4334	-2.47861
Dclre1a	2.41003e+06	2.07143e+06	21.2006	20.9822	0.218426
Nhlrc2	781356	2.02154e+06	19.5756	20.947	-1.37141
Ccdc186	3.17747e+06	1.15798e+06	21.5994	20.1432	1.45627
AABR07007032.1	70142.6	8130.52	16.098	12.9891	3.10887
Fam160b1	583541	810785	19.1545	19.629	-0.474487
Trub1	1.45114e+06	1.49384e+06	20.4688	20.5106	-0.0418409
Atrnl1	329206	3.74411e+06	18.3286	21.8362	-3.50756
Ccdc172	12350	9586.6	13.5922	13.2268	0.365421
Eno4	29714	14448.8	14.8589	13.8187	1.04019
Vax1	46237.3	25265.2	15.4968	14.6249	0.871906
Slc18a2	75398.5	461600	16.2022	18.8163	-2.61404
Pdzd8	1.66039e+06	7.26696e+06	20.6631	22.7929	-2.12983
Emx2	616309	542446	19.2333	19.0491	0.184173
Rab11fip2	917312	118088	19.8071	16.8495	2.95755
Fam204a	2.61721e+06	393266	21.3196	18.5851	2.73445
Cacul1	2.54088e+06	6.70913e+06	21.2769	22.6777	-1.4008
AABR07007121.1	42506	217890	15.3754	17.7332	-2.35786
Nanos1	7977.42	15379.2	12.9617	13.9087	-0.946987
Eif3a	1.99484e+07	5.3748e+07	24.2498	25.6797	-1.42994
Dennd10	1.07825e+06	497918	20.0403	18.9256	1.11471
Sfxn4	169185	67897.2	17.3682	16.0511	1.31718
Prdx3	6.52386e+06	2.53757e+06	22.6373	21.275	1.36228
Grk5	861276	574480	19.7161	19.1319	0.584218
Zfp950	203915	206789	17.6376	17.6578	-0.0201938
AABR07007130.2	31218.8	8474.61	14.9301	13.0489	1.8812
Ces2c	28209.5	2.01674e+06	14.7839	20.9436	-6.1597
Erap1	2.06861e+06	6.43388e+06	20.9802	22.6173	-1.63703
Cast	8.86496e+06	1.88067e+07	23.0797	24.1647	-1.08506
Ell2	438695	575837	18.7429	19.1353	-0.392442
AC097153.2	118960	7316.82	16.8601	12.837	4.02311
Glrx	733688	2.19801e+06	19.4848	21.0678	-1.58296
Rhobtb3	4.40208e+06	2.69621e+06	22.0698	21.3625	0.70725
Spata9	7560.55	36080.1	12.8843	15.1389	-2.25464
Rfesd	466781	62980.5	18.8324	15.9426	2.88977
Gpr150	7791.24	13473.4	12.9276	13.7178	-0.790192
Arsk	435627	850553	18.7327	19.698	-0.965306
Ttc37	594373	4.13124e+06	19.181	21.9781	-2.79713
AC125565.1	25151.2	9015.32	14.6183	13.1382	1.48017
AC097940.1	8143.03	12214	12.9914	13.5762	-0.584895
Slf1	1.12334e+06	1.00109e+06	20.0994	19.9331	0.166215
RGD1560883	120459	161950	16.8782	17.3052	-0.427011
Fam172a	797935	213977	19.6059	17.7071	1.89881
Nr2f1	691129	619204	19.3986	19.2401	0.158541
AC123427.1	14939.6	10410.9	13.8669	13.3458	0.521044
Arrdc3	441568	458708	18.7523	18.8072	-0.054942
Adgrv1	14230.8	13098.9	13.7967	13.6772	0.119566
AC099304.1	8459.75	7728.69	13.0464	12.916	0.130391
Lysmd3	1.68878e+06	627389	20.6875	19.259	1.42855
Polr3g	479655	679191	18.8716	19.3735	-0.501821
Mblac2	152654	348090	17.2199	18.4091	-1.1892
Mef2c	4.07216e+06	1.85843e+06	21.9574	20.8257	1.13171
Cetn3	69820.4	425137	16.0914	18.6976	-2.60621
Tmem161b	191286	301733	17.5454	18.2029	-0.657541
Ccnh	3.70178e+06	1.08157e+06	21.8198	20.0447	1.77509
Rasa1	2.78443e+06	4.33987e+06	21.409	22.0492	-0.64027
Cox7c	3.03902e+07	983823	24.8571	19.908	4.94906
Edil3	151885	13692.5	17.2126	13.7411	3.47152
Hapln1	48030	451707	15.5516	18.785	-3.23338
Vcan	1.61496e+07	3.50189e+07	23.945	25.0616	-1.11663
Xrcc4	749111	154419	19.5148	17.2365	2.27833
Tmem167a	581471	40013.6	19.1493	15.2882	3.86114
Atp6ap1l	73537.5	90321.2	16.1662	16.4628	-0.296585
Rps23	7.36613e+07	4.97789e+06	26.1344	22.2471	3.8873
Atg10	832311	139088	19.6668	17.0856	2.58112
Ssbp2	852701	764021	19.7017	19.5433	0.158428
Zcchc9	5.0027e+06	691845	22.2543	19.4001	2.85419
Ckmt2	122081	456259	16.8975	18.7995	-1.90201
Msh3	865639	729754	19.7234	19.477	0.246356
Dhfr	2.35951e+06	2.69677e+06	21.1701	21.3628	-0.192748
Fam151b	33366.8	17992.2	15.0261	14.1351	0.891043
Zfyve16	2.24596e+06	3.61975e+06	21.0989	21.7875	-0.688558
Serinc5	169700	2.12308e+06	17.3726	21.0177	-3.6451
Mtx3	124615	57680.6	16.9271	15.8158	1.11131
Tent2	1.0177e+06	1.2455e+06	19.9569	20.2483	-0.291408
Homer1	411367	288371	18.6501	18.1376	0.512499
Jmy	365443	222505	18.4793	17.7635	0.715806
Bhmt	9796.73	7991.43	13.2581	12.9642	0.293847
Arsb	1.82373e+06	9.74546e+06	20.7985	23.2163	-2.41784
Lhfpl2	167142	442015	17.3507	18.7537	-1.40302
Scamp1	1.43706e+06	3.23223e+06	20.4547	21.6241	-1.16941
Ap3b1	3.71903e+06	6.66554e+06	21.8265	22.6683	-0.841795
Tbca	2.17014e+07	778458	24.3713	19.5703	4.80102
Wdr41	1.04339e+06	802797	19.9928	19.6147	0.378167
Pde8b	8261.12	15974.4	13.0121	13.9635	-0.951355
Zbed3	716441	1.00503e+06	19.4505	19.9388	-0.488317
Aggf1	1.82229e+06	685337	20.7973	19.3865	1.41087
Crhbp	8071.47	7877.33	12.9786	12.9435	0.0351249
F2rl1	8369.7	1.25735e+06	13.031	20.262	-7.23099
Arhgef28	208704	1.00198e+06	17.6711	19.9344	-2.26333
F2r	5.56141e+06	1.60557e+07	22.407	23.9366	-1.52956
Iqgap2	18439.3	14534.9	14.1705	13.8272	0.343264
F2rl2	306815	141064	18.227	17.106	1.12102
Ndufs6	177666	7233.02	17.4388	12.8204	4.61843
AABR07007744.1	11433.6	83363.2	13.481	16.3471	-2.86614
Poc5	496511	846239	18.9215	19.6907	-0.769239
Arhgef26	126878	58853.8	16.9531	15.8448	1.10824
Ankdd1b	24793.5	85695.7	14.5977	16.3869	-1.78926
Polk	290537	513333	18.1484	18.9695	-0.821171
Cert1	1.92871e+06	5.82465e+06	20.8792	22.4737	-1.59454
Hmgcr	1.40212e+06	2.70376e+06	20.4192	21.3665	-0.947351
Nsa2	1.10584e+07	1.5107e+06	23.3986	20.5268	2.87186
Gfm2	478723	1.01946e+06	18.8688	19.9594	-1.09054
Hexb	2.32788e+06	1.17243e+06	21.1506	20.1611	0.989513
Enc1	5.28495e+06	945518	22.3335	19.8507	2.48271
Utp15	432638	1.38106e+06	18.7228	20.3973	-1.67454
LOC108348276	231852	28173.7	17.8228	14.7821	3.04079
Btf3	9.72076e+06	1.5411e+06	23.2126	20.5555	2.65711
Tmem171	9892.8	11781.7	13.2722	13.5243	-0.252098
Fcho2	1.40325e+06	2.25138e+06	20.4203	21.1024	-0.682041
Tnpo1	3.12203e+06	2.26544e+07	21.5741	24.4333	-2.85924
Ptcd2	800170	238375	19.6099	17.8629	1.74707
Mrps27	1.53717e+06	362751	20.5518	18.4686	2.08322
Map1b	1.5874e+07	1.74127e+07	23.9202	24.0536	-0.133475
Mccc2	1.25939e+06	1.28611e+06	20.2643	20.2946	-0.0302908
Bdp1	3.04086e+06	233794	21.536	17.8349	3.70117
Serf1	1.95099e+06	54127	20.8958	15.7241	5.17171
Smn1	6.55266e+06	973115	22.6436	19.8923	2.7514
Gtf2h2	1.11632e+06	364210	20.0903	18.4744	1.61591
Ocln	7137.72	12709.6	12.8012	13.6336	-0.832389
Rad17	1.94022e+06	1.2198e+06	20.8878	20.2182	0.669578
Ak6	4.27504e+06	2.27741e+06	22.0275	21.119	0.908544
Taf9	346073	554259	18.4007	19.0802	-0.679485
Ccdc125	32013.7	12769.7	14.9664	13.6404	1.32597
Cdk7	3.7428e+06	1.05284e+06	21.8357	20.0059	1.82984
Mrps36	4.57668e+06	806457	22.1259	19.6212	2.50463
Cenph	3.23012e+06	623997	21.6232	19.2512	2.37197
Ccnb1	4.0517e+06	1.56187e+06	21.9501	20.5748	1.37525
Slc30a5	1.26805e+06	4.21137e+06	20.2742	22.0059	-1.73168
AABR07007853.1	36257.2	7557.02	15.146	12.8836	2.26238
Pik3r1	806457	1.33036e+06	19.6212	20.3434	-0.722145
Srek1	2.59058e+06	1.52204e+06	21.3048	20.5376	0.767275
Erbin	3.87095e+06	1.14403e+07	21.8843	23.4476	-1.56337
Nln	2.46794e+06	2.5841e+06	21.2349	21.3012	-0.0663541
Sgtb	280137	55114.8	18.0958	15.7502	2.34562
Trappc13	3.70416e+06	1.1671e+06	21.8207	20.1545	1.66621
Trim23	659383	1.36958e+06	19.3308	20.3853	-1.05454
Ppwd1	2.10152e+06	915387	21.003	19.804	1.19898
Cenpk	2.39685e+06	277703	21.1927	18.0832	3.10953
Adamts6	279105	268805	18.0904	18.0362	0.0542487
AABR07007905.1	17107.9	7309.24	14.0624	12.8355	1.22687
AABR07007905.2	11303.5	737877	13.4645	19.493	-6.02854
Cwc27	1.87574e+06	532256	20.839	19.0218	1.81727
Rgs7bp	273118	7316.82	18.0592	12.837	5.22217
Ipo11	340546	983427	18.3775	19.9075	-1.52997
Dimt1	2.02365e+06	260910	20.9485	17.9932	2.95533
Kif2a	2.91095e+06	1.19934e+06	21.4731	20.1938	1.27925
AABR07007997.1	16491.2	3.97567e+06	14.0094	21.9228	-7.91336
AABR07008016.1	14470.3	8941.07	13.8208	13.1262	0.694581
Zswim6	193723	84507	17.5636	16.3668	1.19685
Smim15	4.65094e+06	1.17808e+06	22.1491	20.168	1.98109
Ndufaf2	3.52117e+06	158217	21.7476	17.2715	4.47608
Ercc8	1.0091e+06	501478	19.9446	18.9358	1.00881
Depdc1b	168144	379020	17.3593	18.5319	-1.17258
Pde4d	620187	286478	19.2423	18.1281	1.11428
AABR07008066.2	70190.7	7815.27	16.099	12.9321	3.16691
Plk2	5.53029e+06	2.87141e+06	22.3989	21.4533	0.945595
Gpbp1	3.62781e+06	2.97683e+06	21.7907	21.5053	0.285325
Mier3	440494	456424	18.7488	18.8	-0.0512507
Map3k1	133304	392380	17.0244	18.5819	-1.55753
Ankrd55	34459.9	8485.76	15.0726	13.0508	2.0218
Il6st	1.74756e+06	3.48266e+06	20.7369	21.7318	-0.994844
Slc38a9	507899	1.13846e+06	18.9542	20.1187	-1.16447
Plpp1	4.17415e+06	1.85308e+06	21.9931	20.8215	1.17156
Mtrex	2.16172e+06	4.17791e+06	21.0437	21.9944	-0.950604
Dhx29	3.91705e+06	5.10326e+06	21.9013	22.283	-0.381652
Ccno	7300.29	10837.3	12.8337	13.4037	-0.569978
Gpx8	1.28437e+07	4.37635e+06	23.6146	22.0613	1.55326
Gzmk	8691.19	8733.93	13.0853	13.0924	-0.00707741
Esm1	7954.41	9233.25	12.9575	13.1726	-0.215084
RGD1561161	200582	893435	17.6138	19.769	-2.15517
Snx18	3.71614e+06	1.03077e+07	21.8254	23.2972	-1.47184
Hspb3	113238	7773.22	16.789	12.9243	3.86471
Arl15	58845.8	34305.3	15.8447	15.0661	0.778508
Ndufs4	1.01392e+07	1.17499e+06	23.2734	20.1642	3.10922
Fst	1.48365e+07	2.53716e+06	23.8227	21.2748	2.54787
Mocs2	4.09026e+06	783973	21.9638	19.5804	2.38332
Itga2	13647.5	10918.3	13.7363	13.4145	0.321885
Itga1	1.11582e+06	532925	20.0897	19.0236	1.0661
Pelo	4.69803e+06	2.14642e+06	22.1636	21.0335	1.13012
Parp8	45568.4	512018	15.4757	18.9658	-3.49009
Emb	7802.76	7588.08	12.9298	12.8895	0.040249
Mrps30	3.81129e+06	856279	21.8618	19.7077	2.15413
Fgf10	74490.5	15547.3	16.1848	13.9244	2.2604
AABR07008293.3	16186.5	21828	13.9825	14.4139	-0.431391
Nnt	3.07915e+06	8.68217e+06	21.5541	23.0496	-1.49552
Paip1	6.10539e+06	2.12803e+06	22.5417	21.0211	1.52056
RGD1306227	373877	252027	18.5122	17.9432	0.568986
Tmem267	277699	321822	18.0832	18.2959	-0.212742
Hmgcs1	2.26722e+06	2.65062e+06	21.1125	21.3379	-0.225406
Nim1k	50022.7	63188.1	15.6103	15.9474	-0.33707
Zfp131	2.72768e+06	1.28388e+06	21.3792	20.2921	1.08717
Ccdc152	7.70416e+06	160251	22.8772	17.29	5.58723
Fbxo4	421268	333096	18.6844	18.3456	0.338798
RGD1305938	378477	677506	18.5298	19.3699	-0.840029
Oxct1	2.89904e+06	5.26085e+06	21.4671	22.3269	-0.859721
Card6	1.29764e+06	3.40974e+06	20.3075	21.7012	-1.39377
Prkaa1	1.18272e+06	3.28696e+06	20.1737	21.6483	-1.47465
Ttc33	939891	217487	19.8421	17.7306	2.11156
Ptger4	8987.53	15901.4	13.1337	13.9569	-0.823154
LOC100909878	634572	10295.3	19.2754	13.3297	5.94573
Dab2	1.14238e+06	3.6141e+06	20.1236	21.7852	-1.6616
C9	21370.9	13064.8	14.3834	13.6734	0.70997
Rictor	236150	723976	17.8493	19.4656	-1.61624
Osmr	37502.7	811074	15.1947	19.6295	-4.43477
Lifr	206789	346686	17.6578	18.4033	-0.745468
Gdnf	498234	29468.9	18.9265	14.8469	4.07956
Wdr70	3.89293e+06	938503	21.8924	19.84	2.05242
Nup155	740670	3.44116e+06	19.4985	21.7145	-2.21599
Cplane1	304301	1.36396e+06	18.2151	20.3794	-2.16423
Nipbl	4.84047e+06	8.8986e+06	22.2067	23.0851	-0.878431
Slc1a3	1.48505e+06	26832.9	20.5021	14.7117	5.79037
Nadk2	312724	348850	18.2545	18.4122	-0.157719
Skp2	600298	553321	19.1953	19.0778	0.117564
Lmbrd2	829049	488424	19.6611	18.8978	0.763323
Capsl	10648.7	7533.01	13.3784	12.879	0.499381
Dnajc21	3.74796e+06	581249	21.8377	19.1488	2.68888
Brix1	4.37874e+06	2.18242e+06	22.0621	21.0575	1.00459
Rad1	808553	252520	19.625	17.946	1.67894
Rai14	3.38924e+06	2.10838e+07	21.6925	24.3296	-2.6371
Amacr	894660	327653	19.771	18.3218	1.44917
Rxfp3	17841.6	7774.73	14.123	12.9246	1.19838
Adamts12	3.59945e+06	7.17966e+06	21.7793	22.7755	-0.996139
Tars1	7.22461e+06	8.98672e+06	22.7845	23.0994	-0.314876
Npr3	731147	397493	19.4798	18.6006	0.879231
Sub1	1.14308e+07	568618	23.4464	19.1171	4.32933
Zfr	7.72638e+06	1.06371e+07	22.8814	23.3426	-0.461244
Mtmr12	556684	522025	19.0865	18.9938	0.0927394
Golph3	2.40193e+06	3.20864e+06	21.1958	21.6135	-0.417765
RGD1306502	456535	1.07824e+06	18.8004	20.0402	-1.23988
Drosha	1.89599e+06	5.25444e+06	20.8545	22.3251	-1.47058
Cdh6	49754	18929.5	15.6025	14.2083	1.39418
AABR07008608.1	270263	610280	18.044	19.2191	-1.17511
AABR07008670.1	18089.2	12696.6	14.1428	13.6322	0.510693
AABR07008681.1	7847.48	72968.2	12.938	16.155	-3.21697
Cdh18	7803.25	737944	12.9299	19.4932	-6.56329
Basp1	2.51125e+07	1.09016e+06	24.5819	20.0561	4.52579
Myo10	3.48214e+06	1.48552e+07	21.7315	23.8245	-2.09292
Zfp622	2.32486e+06	4.6579e+06	21.1487	22.1512	-1.00253
AC115509.1	23849.6	31614.8	14.5417	14.9483	-0.406633
Fbxl7	371271	334890	18.5021	18.3533	0.148785
Ankh	83256.1	1.34274e+06	16.3453	20.3567	-4.01148
Otulin	1.31075e+06	370497	20.322	18.4991	1.82286
AABR07008940.1	9098.65	73445.3	13.1514	16.1644	-3.01295
Otulinl	264884	7814.26	18.015	12.9319	5.08311
Trio	434521	6.70522e+06	18.7291	22.6769	-3.94778
Dnah5	25757.3	43509.9	14.6527	15.4091	-0.756361
Ctnnd2	7350.23	48954.3	12.8436	15.5791	-2.73557
Dap	6.236e+06	4.38165e+06	22.5722	22.063	0.509148
[truncated: 11,675 more rows]

## Sheet: KEGGpathway
	Pathway_Name	Gene_Found	Gene_Pathway	Percentage	p-value	p-valueAdj	pvalue log	Pathway_Name
190	Oxidative phosphorylation	13	158	0.08	1.35733e-07	3.054e-05	4.51513	Oxidative phosphorylation
5010	Alzheimer disease	14	214	0.07	9.08718e-07	0.000102231	3.99042	Alzheimer disease
5012	Parkinson disease	12	167	0.07	1.71894e-06	0.00012892	3.88968	Parkinson disease
5016	Huntington disease	11	221	0.05	0.00014858	0.00835765	2.07792	Huntington disease
4260	Cardiac muscle contraction	6	84	0.07	0.000342542	0.0128453	1.89126	Cardiac muscle contraction
5414	Dilated cardiomyopathy	6	88	0.07	0.000454255	0.0146011	1.83562	Dilated cardiomyopathy
3010	Ribosome	7	123	0.06	0.00067206	0.0168015	1.77465	Ribosome
5410	Hypertrophic cardiomyopathy (HCM)	5	80	0.06	0.00160265	0.0360597	1.44298	Hypertrophic cardiomyopathy (HCM)

## Sheet: GO_BiologicalProcess
ID	Description	setSize	enrichmentScore	NES	pvalue	p.adjust	qvalues	rank	leading_edge	core_enrichment
GO:0003012	muscle system process	20	0.564641	2.74507	1.23148e-05	0.00710563	0.00702591	73	tags=65%, list=19%, signal=56%	171409/290561/690423/296369/29148/24584/29389/64672/296601/29437/29388/688228/292905
GO:0006412	translation	25	0.451133	2.40051	0.000178683	0.0343667	0.0339811	213	tags=96%, list=54%, signal=47%	122772/83427/360821/297756/100363452/360649/680700/100363539/100365839/81775/499133/100360781/100361715/689432/289491/290632/94266/679747/58927/302500/361805/296709/361005/29304
GO:0043043	peptide biosynthetic process	25	0.451133	2.40051	0.000178683	0.0343667	0.0339811	213	tags=96%, list=54%, signal=47%	122772/83427/360821/297756/100363452/360649/680700/100363539/100365839/81775/499133/100360781/100361715/689432/289491/290632/94266/679747/58927/302500/361805/296709/361005/29304

## Sheet: GO_MolecularFunction
ID	Description	setSize	enrichmentScore	NES	pvalue	p.adjust	qvalues	rank	leading_edge	core_enrichment
GO:0003735	structural constituent of ribosome	18	0.553767	2.58838	4.73563e-05	0.00412	0.00348941	133	tags=83%, list=34%, signal=58%	122772/297756/100363452/360649/680700/100363539/100365839/81775/499133/100360781/100361715/689432/289491/290632/94266
GO:0000166	nucleotide binding	38	-0.360284	-2.30942	0.000223614	0.0043448	0.0036798	184	tags=82%, list=47%, signal=48%	373545/64508/306600/367901/287845/25116/54349/303538/303200/353118/89806/85483/303903/24240/25132/303163/497811/103692165/100912585/170913/103690017/266714/500133/363931/299616/499229/301000/100911453/108348083/100911597/252918/100911597
GO:1901265	nucleoside phosphate binding	38	-0.360284	-2.30942	0.000223614	0.0043448	0.0036798	184	tags=82%, list=47%, signal=48%	373545/64508/306600/367901/287845/25116/54349/303538/303200/353118/89806/85483/303903/24240/25132/303163/497811/103692165/100912585/170913/103690017/266714/500133/363931/299616/499229/301000/100911453/108348083/100911597/252918/100911597
GO:0043168	anion binding	51	-0.321767	-2.32238	0.000242878	0.0043448	0.0036798	184	tags=77%, list=47%, signal=47%	373545/64508/306600/367901/314280/287845/54349/303538/303200/353118/25529/89806/680883/85483/50687/303903/191595/24240/171341/25132/303163/497811/303311/100362311/113955/103692165/100912585/170913/103690017/266714/500133/360619/363931/299616/499229/301000/108348083/100911597/252918/100911597
GO:0097367	carbohydrate derivative binding	42	-0.360107	-2.40196	0.000249701	0.0043448	0.0036798	184	tags=81%, list=47%, signal=49%	373545/64508/306600/367901/314280/287845/303538/303200/353118/25529/89806/680883/85483/50687/24240/25132/303163/303311/113955/103692165/100912585/170913/103690017/266714/500133/363931/299616/499229/301000/108348083/100911881/100911597/316758/252918/100911597
GO:0036094	small molecule binding	41	-0.321143	-2.10902	0.00181158	0.0255721	0.0216582	184	tags=79%, list=47%, signal=47%	373545/64508/306600/367901/287845/25116/54349/303538/303200/353118/89806/85483/50687/303903/24240/25132/303163/497811/103692165/100912585/170913/103690017/266714/500133/363931/299616/499229/301000/100911453/108348083/100911597/252918/100911597
GO:0005198	structural molecule activity	31	0.375228	2.1564	0.00205753	0.0255721	0.0216582	135	tags=68%, list=34%, signal=48%	122772/287876/24584/297756/100363452/360649/680700/100363539/100365839/81775/499133/100360781/161476/100361715/246118/689432/289491/290632/315191/94266/29317
GO:0017076	purine nucleotide binding	33	-0.322905	-1.94819	0.00345498	0.0273258	0.0231434	184	tags=79%, list=47%, signal=46%	373545/64508/306600/367901/287845/303538/303200/353118/89806/85483/24240/25132/303163/103692165/100912585/170913/103690017/266714/500133/363931/299616/499229/301000/108348083/100911597/252918/100911597
GO:0032553	ribonucleotide binding	33	-0.322905	-1.94819	0.00345498	0.0273258	0.0231434	184	tags=79%, list=47%, signal=46%	373545/64508/306600/367901/287845/303538/303200/353118/89806/85483/24240/25132/303163/103692165/100912585/170913/103690017/266714/500133/363931/299616/499229/301000/108348083/100911597/252918/100911597
GO:0032555	purine ribonucleotide binding	33	-0.322905	-1.94819	0.00345498	0.0273258	0.0231434	184	tags=79%, list=47%, signal=46%	373545/64508/306600/367901/287845/303538/303200/353118/89806/85483/24240/25132/303163/103692165/100912585/170913/103690017/266714/500133/363931/299616/499229/301000/108348083/100911597/252918/100911597
GO:0035639	purine ribonucleoside triphosphate binding	33	-0.322905	-1.94819	0.00345498	0.0273258	0.0231434	184	tags=79%, list=47%, signal=46%	373545/64508/306600/367901/287845/303538/303200/353118/89806/85483/24240/25132/303163/103692165/100912585/170913/103690017/266714/500133/363931/299616/499229/301000/108348083/100911597/252918/100911597

## Sheet: GO_CellularComp
ID	Description	setSize	enrichmentScore	NES	pvalue	p.adjust	qvalues	rank	leading_edge	core_enrichment
GO:0005739	mitochondrion	46	0.391299	2.65978	2.24606e-05	0.00231345	0.00158407	205	tags=87%, list=52%, signal=47%	83427/688869/360821/64672/691001/100363539/690871/100359982/100363376/681219/245958/102546764/679907/362641/89786/29483/689432/315166/289491/689938/290632/100911483/681123/690441/684441/303393/25488/362344/299643/25392/685322/140608/365875/64372/291660/361805/103693430/361005/29754/114022
GO:0030016	myofibril	15	0.572331	2.50891	0.000160573	0.00492782	0.00337418	95	tags=73%, list=24%, signal=58%	171409/290561/296369/287876/29389/29437/29388/688228/311029/292905/84416
GO:0043292	contractile fiber	15	0.572331	2.50891	0.000160573	0.00492782	0.00337418	95	tags=73%, list=24%, signal=58%	171409/290561/296369/287876/29389/29437/29388/688228/311029/292905/84416
GO:0043226	organelle	234	0.234847	2.27663	0.000197268	0.00492782	0.00337418	220	tags=65%, list=56%, signal=72%	122772/83427/171409/286894/290561/100364435/690423/296369/100912195/201097/24631/100360754/29148/287876/288025/688869/360821/25621/367808/100364435/24584/29389/297756/100363452/64672/100910318/360649/691001/94339/499171/81024/100363539/100365839/296601/307947/290223/56813/299236/312566/685729/81775/690871/29437/29388/680522/100359982/499133/684828/100363376/306096/688228/311029/502017/292905/1009…
GO:0030017	sarcomere	13	0.596586	2.42443	0.000310058	0.00492782	0.00337418	95	tags=77%, list=24%, signal=60%	171409/290561/296369/29389/29437/29388/688228/311029/292905/84416
GO:0005743	mitochondrial inner membrane	23	0.457701	2.39761	0.000349318	0.00492782	0.00337418	204	tags=96%, list=52%, signal=49%	688869/691001/100359982/245958/679907/362641/29483/315166/689938/100911483/690441/303393/25488/362344/299643/685322/140608/64372/291660/361805/103693430/29754
GO:0019866	organelle inner membrane	23	0.457701	2.39761	0.000349318	0.00492782	0.00337418	204	tags=96%, list=52%, signal=49%	688869/691001/100359982/245958/679907/362641/29483/315166/689938/100911483/690441/303393/25488/362344/299643/685322/140608/64372/291660/361805/103693430/29754
GO:0043231	intracellular membrane-bounded organelle	183	0.228705	2.28652	0.000382743	0.00492782	0.00337418	218	tags=67%, list=56%, signal=56%	122772/83427/286894/690423/100912195/201097/24631/29148/288025/688869/360821/367808/29389/64672/100910318/691001/499171/81024/100363539/100365839/296601/307947/56813/312566/685729/81775/690871/680522/100359982/684828/100363376/306096/502017/292905/100912564/681219/245958/102546764/25099/161476/338475/100360977/679907/300795/84416/362641/84426/314322/680282/89786/29483/689432/690599/315166/289491/…
GO:1990904	ribonucleoprotein complex	21	0.48248	2.38762	0.000476769	0.00494349	0.00338491	213	tags=100%, list=54%, signal=48%	122772/83427/297756/100363452/360649/100363539/100365839/81775/499133/100361715/689432/289491/290632/94266/684441/58927/302500/406230/296709/296076/29304
GO:0043229	intracellular organelle	223	0.225173	2.21573	0.00047995	0.00494349	0.00338491	218	tags=65%, list=56%, signal=68%	122772/83427/171409/286894/290561/100364435/690423/296369/100912195/201097/24631/100360754/29148/287876/288025/688869/360821/367808/100364435/24584/29389/297756/100363452/64672/100910318/360649/691001/499171/81024/100363539/100365839/296601/307947/56813/312566/685729/81775/690871/29437/29388/680522/100359982/499133/684828/100363376/306096/688228/311029/502017/292905/100912564/681219/245958/102546…
GO:0044391	ribosomal subunit	18	0.511741	2.40015	0.000549225	0.00514274	0.00352135	133	tags=78%, list=34%, signal=54%	122772/83427/297756/100363452/360649/100363539/100365839/81775/499133/100361715/689432/289491/290632/94266
GO:0005740	mitochondrial envelope	29	0.400222	2.29547	0.000862179	0.00740037	0.00506719	204	tags=90%, list=52%, signal=46%	688869/64672/691001/100359982/681219/245958/679907/362641/89786/29483/315166/689938/100911483/681123/690441/303393/25488/362344/299643/685322/140608/64372/291660/361805/103693430/29754
GO:0031966	mitochondrial membrane	28	0.394924	2.23732	0.000958247	0.00759226	0.00519859	204	tags=89%, list=52%, signal=46%	688869/64672/691001/100359982/681219/245958/679907/362641/29483/315166/689938/100911483/681123/690441/303393/25488/362344/299643/685322/140608/64372/291660/361805/103693430/29754
GO:0098798	mitochondrial protein complex	21	0.450008	2.22693	0.00144168	0.00978692	0.00670131	204	tags=95%, list=52%, signal=48%	691001/100363539/245958/679907/362641/689432/315166/689938/290632/100911483/681123/690441/25488/362344/299643/685322/140608/291660/103693430/29754
GO:0043228	non-membrane-bounded organelle	79	0.264028	2.17093	0.00153082	0.00978692	0.00670131	73	tags=35%, list=19%, signal=35%	122772/83427/171409/290561/100364435/296369/201097/100360754/287876/100364435/24584/29389/297756/100363452/360649/499171/100363539/100365839/307947/81775/29437/29388/680522/499133/684828/688228/311029/292905
GO:0043232	intracellular non-membrane-bounded organelle	79	0.264028	2.17093	0.00153082	0.00978692	0.00670131	73	tags=35%, list=19%, signal=35%	122772/83427/171409/290561/100364435/296369/201097/100360754/287876/100364435/24584/29389/297756/100363452/360649/499171/100363539/100365839/307947/81775/29437/29388/680522/499133/684828/688228/311029/292905
GO:0022627	cytosolic small ribosomal subunit	10	0.584619	2.10122	0.00161532	0.00978692	0.00670131	52	tags=60%, list=13%, signal=53%	122772/83427/297756/100363452/100365839/81775
GO:0032991	protein-containing complex	124	0.225222	2.09084	0.0029463	0.0168594	0.011544	171	tags=57%, list=44%, signal=47%	122772/83427/171409/290561/296369/201097/29658/100360754/29148/287876/688869/360821/24584/29389/297756/100363452/64672/360649/691001/100363539/100365839/307947/24539/56813/81775/29437/29388/680522/499133/684828/306096/688228/502017/245958/100361715/679907/362641/314322/29483/689432/66016/315166/289491/689938/290632/100911483/300084/681123/690441/64550/94266/684441/24207/689134/303393/25488/362344…
GO:0005840	ribosome	20	0.442194	2.17028	0.00350612	0.0186992	0.0128038	133	tags=70%, list=34%, signal=49%	122772/83427/297756/100363452/360649/100363539/100365839/81775/499133/100361715/689432/289491/290632/94266
GO:0005575	cellular_component	316	0.237269	1.98852	0.00381247	0.0186992	0.0128038	242	tags=66%, list=62%, signal=136%	122772/83427/171409/286894/289094/290561/100364435/690423/296369/100912195/201097/24631/29658/100360754/29148/287876/288025/688869/360821/25621/367808/100364435/24584/29389/297756/100363452/64672/361510/100910318/360649/691001/94339/499171/652921/81024/100363539/100365839/296601/307947/24539/290223/56813/299236/312566/685729/81775/690871/29437/363153/29388/24560/680522/100359982/499133/684828/246…
GO:0110165	cellular anatomical entity	316	0.237269	1.98852	0.00381247	0.0186992	0.0128038	242	tags=66%, list=62%, signal=136%	122772/83427/171409/286894/289094/290561/100364435/690423/296369/100912195/201097/24631/29658/100360754/29148/287876/288025/688869/360821/25621/367808/100364435/24584/29389/297756/100363452/64672/361510/100910318/360649/691001/94339/499171/652921/81024/100363539/100365839/296601/307947/24539/290223/56813/299236/312566/685729/81775/690871/29437/363153/29388/24560/680522/100359982/499133/684828/246…
GO:0015935	small ribosomal subunit	11	0.545465	2.05031	0.00506614	0.0237188	0.0162407	133	tags=82%, list=34%, signal=56%	122772/83427/297756/100363452/100365839/81775/100361715/689432/94266
GO:0005622	intracellular	247	0.189843	1.82003	0.00542369	0.0242887	0.016631	218	tags=62%, list=56%, signal=76%	122772/83427/171409/286894/289094/290561/100364435/690423/296369/100912195/201097/24631/100360754/29148/287876/288025/688869/360821/367808/100364435/24584/29389/297756/100363452/64672/361510/100910318/360649/691001/499171/81024/100363539/100365839/296601/307947/56813/312566/685729/81775/690871/29437/363153/29388/680522/100359982/499133/684828/100363376/306096/688228/311029/502017/292905/100912564…
GO:0070469	respirasome	10	0.532519	1.91397	0.00708958	0.0285281	0.0195338	154	tags=90%, list=39%, signal=56%	688869/691001/689938/100911483/303393/25488/362344/299643/685322
GO:0098803	respiratory chain complex	10	0.532519	1.91397	0.00708958	0.0285281	0.0195338	154	tags=90%, list=39%, signal=56%	688869/691001/689938/100911483/303393/25488/362344/299643/685322
GO:0022626	cytosolic ribosome	16	0.456556	2.0187	0.00720127	0.0285281	0.0195338	62	tags=50%, list=16%, signal=44%	122772/83427/297756/100363452/360649/100365839/81775/499133
GO:0098800	inner mitochondrial membrane protein complex	17	0.431295	1.9748	0.00852485	0.0325207	0.0222676	204	tags=94%, list=52%, signal=47%	691001/245958/679907/362641/315166/689938/100911483/690441/25488/362344/299643/685322/140608/291660/103693430/29754
GO:0015629	actin cytoskeleton	17	0.423755	1.94028	0.010604	0.0390077	0.0267094	68	tags=50%, list=17%, signal=43%	171409/290561/296369/287876/24584/29389/29437/29388/688228
GO:0032993	protein-DNA complex	10	0.507474	1.82395	0.012406	0.0440627	0.0301707	167	tags=90%, list=43%, signal=53%	201097/100360754/29148/680522/684828/314322/64550/103690190/102548682
